# Supplementary material for: Distribution of the SARS-CoV-2 Pandemic and Its Monthly Forecast Based on Seasonal Climate Patterns
Source: Int J Environ Res Public Health. 2020 May 17;17(10):3493. doi: 10.3390/ijerph17103493 (PMC7277369; doi:10.3390/ijerph17103493)
Supplement: Supplementary file 1 [file ijerph-17-03493-s001.zip]

Archive with 14 entries (14 files):
- Supplementary_Files/1_January Climate Explorer map.kmz
- Supplementary_Files/10_October Climate Explorer map.kmz
- Supplementary_Files/11_November Climate Explorer map.kmz
- Supplementary_Files/12_December Climate Explorer map.kmz
- Supplementary_Files/2_February Climate Explorer map.kmz
- Supplementary_Files/3_March Climate Explorer map.kmz
- Supplementary_Files/4_April Climate Explorer map.kmz
- Supplementary_Files/5_May Climate Explorer map.kmz
- Supplementary_Files/6_June Climate Explorer map.kmz
- Supplementary_Files/7_July Climate Explorer map.kmz
- Supplementary_Files/8_August Climate Explorer map.kmz
- Supplementary_Files/9_September Climate Explorer map.kmz
- Supplementary_Files/Data.xlsx
- Supplementary_Files/ReadMeFirst_Supplementary_Files.pdf
