# Supplementary material for: Distribution of the SARS-CoV-2 Pandemic and Its Monthly Forecast Based on Seasonal Climate Patterns
Source: Int J Environ Res Public Health. 2020 May 17;17(10):3493. doi: 10.3390/ijerph17103493 (PMC7277369; doi:10.3390/ijerph17103493)
Supplement: Supplementary file 1 [file ijerph-17-03493-s001.zip › Supplementary_Files/Data.xlsx]

## Sheet: Summary
											Supplementary Files
Nicola Scafetta, 2020.											Nicola Scafetta, 2020.
"Distribution of the SARS-CoV-2 pandemic and its monthly forecast based on seasonal climate patterns".											Distribution of the SARS-CoV-2 pandemic and its monthly forecast based on seasonal climate patterns.
Submitted to Int. J. Environ. Res. Public Health											Int. J. Environ. Res. Public Health, 2020.
Continent	Country	Total Cases	Total Deaths	Total Recoves	Cases/1M	Deaths/1M	Deaths/Cases (%)				March	March	Cases/1M	Deaths/1M	Deaths/Cases (%)
											Mean T (°C)	RH (%)							Cases/1M	Deaths/1M	Deaths/ Cases (%)	March	March
																	Country	Mean Age				Mean T (°C)	RH (%)		rank	country	AQI
Asia	Afghanistan	784	25	43	20	0.6	3		2	Afghanistan	8.57368	49.983	20	0.6	3		AFGHANISTAN	19.5	20	0.6	3	8.57368	49.983		4	Afghanistan	58.8
Europe	Albania	494	25	251	172	9	5.23256		2	Albania	7.48421	64.4855	172	9	5.23256		ALBANIA	34.3	172	9	5.23256	7.48421	64.4855
Africa	Algeria	2160	336	708	49	8	16.3265		3	Algeria	18.6895	33.4352	49	8	16.3265		ALGERIA	28.9	49	8	16.3265	18.6895	33.4352		40	Algeria	21.2
Africa	Angola	19	2	5	0.6	0.06	10		3	Angola	23.1474	77.5628	0.6	0.06	10		ANGOLA	15.9	0.6	0.06	10	23.1474	77.5628		62	Angola	15.9
South America	Argentina	2443	111	596	54	2	3.7037		3	Argentina	18.5421	68.2871	54	2	3.7037		ARGENTINA	32.4	54	2	3.7037	18.5421	68.2871		65	Argentina	14.6
Asia	Armenia	1111	17	297	375	6	1.6		1	Armenia	1.93684	51.9992	375	6	1.6		ARMENIA	36.6	375	6	1.6	1.93684	51.9992		23	Armenia	25.5
Australia/Oceania	Australia	6447	63	3686	253	2	0.790514		3	Australia	25.7263	50.6161	253	2	0.790514		AUSTRALIA	37.5	253	2	0.790514	25.7263	50.6161		89	Australia	8
Europe	Austria	14336	393	8098	1592	44	2.76382		2	Austria	2.83158	73.0848	1592	44	2.76382		AUSTRIA	44.5	1592	44	2.76382	2.83158	73.0848		72	Austria	12.2
Asia	Azerbaijan	1253	13	404	124	1	0.806452		2	Azerbaijan	6.27895	69.4129	124	1	0.806452		AZERBAIJAN	32.6	124	1	0.806452	6.27895	69.4129
Asia	Bahrain	1671	7	663	982	4	0.407332		3	Bahrain	23.1684	52.1807	982	4	0.407332		BAHRAIN	32.9	982	4	0.407332	23.1684	52.1807		7	Bahrain	46.8
Asia	Bangladesh	1231	50	49	7	0.3	4.28571		3	Bangladesh	25.3526	58.5429	7	0.3	4.28571		BANGLADESH	27.9	7	0.3	4.28571	25.3526	58.5429		1	Bangladesh	83.3
Europe	Belarus	3728	36	203	395	4	1.01266		1	Belarus	0.831579	76.951	395	4	1.01266		BELARUS	40.9	395	4	1.01266	0.831579	76.951
Europe	Belgium	33573	4440	7107	2897	383	13.2206		2	Belgium	6.55263	78.9221	2897	383	13.2206		BELGIUM	41.6	2897	383	13.2206	6.55263	78.9221		70	Belgium	12.5
Africa	Benin	35	1	18	3	0.08	2.66667		3	Benin	31.1632	44.7487	3	0.08	2.66667		BENIN	17	3	0.08	2.66667	31.1632	44.7487
South America	Bolivia	397	28	7	34	2	5.88235		3	Bolivia	22.5474	80.5674	34	2	5.88235		BOLIVIA	25.3	34	2	5.88235	22.5474	80.5674
Europe	Bosnia and Herzegovina	1110	41	253	338	12	3.5503		2	Bosnia-Herzegovinia	6.14211	67.196	338	12	3.5503		BOSNIA AND HERZEGOVINA	43.3	338	12	3.5503	6.14211	67.196		14	Bosnia & Herzegovina	34.6
Africa	Botswana	13	1	0	6	0.4	6.66667		3	Botswana	25.0053	69.3632	6	0.4	6.66667		BOTSWANA	25.7	6	0.4	6.66667	25.0053	69.3632
South America	Brazil	28320	1736	14026	133	8	6.01504		3	Brazil	26.1053	82.792	133	8	6.01504		BRAZIL	33.2	133	8	6.01504	26.1053	82.792		63	Brazil	15.8
Europe	Bulgaria	747	36	105	108	5	4.62963		2	Bulgaria	6.17895	68.3462	108	5	4.62963		BULGARIA	43.7	108	5	4.62963	6.17895	68.3462		24	Bulgaria	25.5
Africa	Burkina Faso	542	32	226	26	2	7.69231		3	Burkina_Faso	31.7579	25.5191	26	2	7.69231		BURKINA FASO	17.9	26	2	7.69231	31.7579	25.5191
Africa	Burundi	5	1	0	0.4	0.08	20		3	Burundi	20.5842	79.5319	0.4	0.08	20		BURUNDI	17.7	0.4	0.08	20	20.5842	79.5319
Asia	Cambodia	122	0	96	7	0	0		3	Cambodia	28.1263	68.9969	7	0	0		CAMBODIA	26.4	7	0	0	28.1263	68.9969		41	Cambodia	21.1
Africa	Cameroon	848	17	165	32	0.6	1.875		3	Cameroon	26.8895	57.1181	32	0.6	1.875		CAMEROON	18.5	32	0.6	1.875	26.8895	57.1181
North America	Canada	28205	1006	8937	747	27	3.61446		1	Canada	-15.5053	100	747	27	3.61446		CANADA	41.8	747	27	3.61446	-15.5053	100		90	Canada	7.7
Africa	CAR	12	0	4	2	0	0		3	Central_African_Rep	27.7263	51.2584	2	0	0		CENTRAL AFRICAN REPUBLIC	20	2	0	0	27.7263	51.2584
Africa	Chad	23	0	2	1	0	0		3	Chad	27.3368	24.3691	1	0	0		CHAD	16.1	1	0	0	27.3368	24.3691
South America	Chile	8273	94	2937	433	5	1.15473		2	Chile	11.3632	67.1214	433	5	1.15473		CHILE	35.5	433	5	1.15473	11.3632	67.1214		35	Chile	22.6
Asia	China	82295	3342	77816	57	2	3.50877		2	China	2.63158	61.4373	57	2	3.50877		CHINA	38.4	57	2	3.50877	2.63158	61.4373		11	China Mainland	39.1
South America	Colombia	2979	127	354	59	2	3.38983		3	Colombia	25.5316	79.182	59	2	3.38983		COLOMBIA	31.2	59	2	3.38983	25.5316	79.182		64	Colombia	14.6
Africa	Congo	117	5	11	21	0.9	4.28571		3	Congo	25.9737	77.0366	21	0.9	4.28571		CONGO	19.5	21	0.9	4.28571	25.9737	77.0366
North America	Costa Rica	626	4	67	123	0.8	0.650407		3	Costa_Rica	26.0526	77.7745	123	0.8	0.650407		COSTA RICA	32.6	123	0.8	0.650407	26.0526	77.7745		79	Costa Rica	10.4
Europe	Croatia	1741	33	473	424	8	1.88679		2	Croatia	7.42105	68.1768	424	8	1.88679		CROATIA	43.9	424	8	1.88679	7.42105	68.1768		51	Croatia	19.1
North America	Cuba	814	24	151	72	2	2.77778		3	Cuba	24.4526	74.6197	72	2	2.77778		CUBA	42.1	72	2	2.77778	24.4526	74.6197
Asia	Cyprus	715	12	65	592	10	1.68919		3	Cyprus	14.1158	68.1505	592	10	1.68919		CYPRUS	37.9	592	10	1.68919	14.1158	68.1505		49	Cyprus	19.7
Europe	Czechia	6216	166	819	580	16	2.75862		2	Czech_Republic	3.67368	74.0607	580	16	2.75862		CZECHIA	43.3	580	16	2.75862	3.67368	74.0607		68	Czech Republic	14.5
Europe	Denmark	6681	309	2748	1153	53	4.5967		2	Denmark	2.9	84.6203	1153	53	4.5967		DENMARK	42	1153	53	4.5967	2.9	84.6203		84	Denmark	9.6
North America	Dominican Republic	3614	189	208	333	17	5.10511		3	Dominican_Republic	23.9684	73.2248	333	17	5.10511		DOMINICAN REPUBLIC	27.9	333	17	5.10511	23.9684	73.2248
Africa	DRC	254	21	21	3	0.2	6.66667		3	DR_Congo	25.0789	74.877	3	0.2	6.66667		DR_CONGO	16.7	3	0.2	6.66667	25.0789	74.877		19	DR Congo	32.1
South America	Ecuador	7858	388	780	445	22	4.94382		3	Ecuador	22.5632	81.6992	445	22	4.94382		ECUADOR	28.8	445	22	4.94382	22.5632	81.6992		88	Ecuador	8.6
Africa	Egypt	2505	183	589	24	2	8.33333		3	Egypt	19.0421	41.5534	24	2	8.33333		EGYPT	24.1	24	2	8.33333	19.0421	41.5534		56	Egypt	18
North America	El Salvador	159	6	30	25	0.9	3.6		3	El_Salvador	25.9737	62.7219	25	0.9	3.6		EL SALVADOR	27.7	25	0.9	3.6	25.9737	62.7219
Africa	Equatorial Guinea	51	0	4	36	0	0		3	Equatorial_Guinea	25.7368	83.4651	36	0	0		EQUATORIAL GUINEA	20.3	36	0	0	25.7368	83.4651
Africa	Eritrea	35	0	0	10	0	0		3	Eritrea	25.8526	55.2589	10	0	0		ERITREA	20.3	10	0	0	25.8526	55.2589
Europe	Estonia	1400	35	117	1055	26	2.46445		1	Estonia	-0.9	82.9638	1055	26	2.46445		ESTONIA	43.7	1055	26	2.46445	-0.9	82.9638		94	Estonia	6.2
Africa	Ethiopia	85	3	15	0.7	0.03	4.28571		3	Ethiopia	24.0579	53.423	0.7	0.03	4.28571		ETHIOPIA	19.8	0.7	0.03	4.28571	24.0579	53.423		46	Ethiopia	20.1
Europe	Finland	3237	72	300	584	13	2.22603		1	Finland	-4.65263	83.5514	584	13	2.22603		FINLAND	42.8	584	13	2.22603	-4.65263	83.5514		95	Finland	5.6
Europe	France	147863	17167	30955	2265	263	11.6115		2	France	7.77368	74.1486	2265	263	11.6115		FRANCE	41.7	2265	263	11.6115	7.77368	74.1486		71	France	12.3
Africa	Gabon	80	1	4	36	0.4	1.11111		3	Gabon	26.5895	78.9736	36	0.4	1.11111		GABON	21	36	0.4	1.11111	26.5895	78.9736
Africa	Gambia	9	1	2	4	0.4	10		3	Gambia	29.2737	35.55	4	0.4	10		GAMBIA, THE	21.8	4	0.4	10	29.2737	35.55
Asia	Georgia	306	3	71	77	0.8	1.03896		1	Georgia	0.373684	63.1978	77	0.8	1.03896		GEORGIA	38.6	77	0.8	1.03896	0.373684	63.1978		47	Georgia	20.1
Europe	Germany	133456	3592	72600	1593	43	2.69931		2	Germany	4.88947	76.7107	1593	43	2.69931		GERMANY	47.8	1593	43	2.69931	4.88947	76.7107		74	Germany	11
Africa	Ghana	636	8	17	20	0.3	1.5		3	Ghana	30.2737	56.5232	20	0.3	1.5		GHANA	21.4	20	0.3	1.5	30.2737	56.5232		21	Ghana	30.3
Europe	Greece	2192	102	269	210	10	4.7619		2	Greece	10.9158	67.8393	210	10	4.7619		GREECE	45.3	210	10	4.7619	10.9158	67.8393		36	Greece	22.5
North America	Guatemala	180	5	19	10	0.3	3		3	Guatemala	24.2053	75.7593	10	0.3	3		GUATEMALA	23.2	10	0.3	3	24.2053	75.7593		45	Guatemala	20.2
Africa	Guinea	404	1	31	31	0.08	0.258065		3	Guinea	28.9579	44.9303	31	0.08	0.258065		GUINEA	19.1	31	0.08	0.258065	28.9579	44.9303
Africa	Guinea-Bissau	43	0	0	22	0	0		3	Guinea-Bissau	28.8526	48.735	22	0	0		GUINEA-BISSAU	18	22	0	0	28.8526	48.735
North America	Haiti	41	3		4	0.3	7.5		3	Haiti	24.4579	71.995	4	0.3	7.5		HAITI	24.1	4	0.3	7.5	24.4579	71.995
North America	Honduras	419	31	9	42	3	7.14286		3	Honduras	23.9895	72.6427	42	3	7.14286		HONDURAS	24.4	42	3	7.14286	23.9895	72.6427
Asia	Hong Kong	1017	4	459	136	0.5	0.367647		3	Hong_Kong	19.4474	77.54	136	0.5	0.367647		HONG KONG	45.6	136	0.5	0.367647	19.4474	77.54		44	Hong Kong SAR	20.3
Europe	Hungary	1579	134	192	163	14	8.58896		2	Hungary	6.20526	70.7729	163	14	8.58896		HUNGARY	43.6	163	14	8.58896	6.20526	70.7729		66	Hungary	14.6
Asia	India	12322	405	1432	9	0.3	3.33333		3	India	24.0105	47.0348	9	0.3	3.33333		INDIA	28.7	9	0.3	3.33333	24.0105	47.0348		5	India	58.1
Asia	Indonesia	5136	469	446	19	2	10.5263		3	Indonesia	26.3684	84.4651	19	2	10.5263		INDONESIA	31.1	19	2	10.5263	26.3684	84.4651		6	Indonesia	51.7
Asia	Iran	76389	4777	49933	909	57	6.27063		2	Iran	13.3368	51.2759	909	57	6.27063		IRAN	31.7	909	57	6.27063	13.3368	51.2759		27	Iran	24.3
Asia	Iraq	1415	79	812	35	2	5.71429		3	Iraq	16.5421	51.7296	35	2	5.71429		IRAQ	21.2	35	2	5.71429	16.5421	51.7296		10	Iraq	39.6
Europe	Ireland	12547	444	77	2541	90	3.54191		2	Ireland	6.72632	83.4445	2541	90	3.54191		IRELAND	37.8	2541	90	3.54191	6.72632	83.4445		77	Ireland	10.6
Asia	Israel	12501	130	2563	1444	15	1.03878		3	Israel	15.9263	63.6744	1444	15	1.03878		ISRAEL	30.4	1444	15	1.03878	15.9263	63.6744		42	Israel	20.8
Europe	Italy	165155	21645	38092	2732	358	13.104		2	Italy	9.48421	72.7181	2732	358	13.104		ITALY	46.5	2732	358	13.104	9.48421	72.7181		59	Italy	17.1
Africa	Ivory Coast	638	6	114	24	0.2	0.833333		3	Ivory_Coast	29.2842	61.6498	24	0.2	0.833333		Ivory_Coast	20.3	24	0.2	0.833333	29.2842	61.6498
North America	Jamaica	125	5	21	42	2	4.7619		3	Jamaica	24.7421	79.196	42	2	4.7619		JAMAICA	29.4	42	2	4.7619	24.7421	79.196
Asia	Japan	8100	146	853	64	1	1.5625		2	Japan	4.66316	73.4431	64	1	1.5625		JAPAN	48.6	64	1	1.5625	4.66316	73.4431		73	Japan	11.4
Asia	Jordan	401	7	250	39	0.7	1.79487		3	Jordan	14.5789	50.4407	39	0.7	1.79487		JORDAN	23.5	39	0.7	1.79487	14.5789	50.4407		55	Jordan	18.3
Asia	Kazakhstan	1295	16	240	69	0.9	1.30435		1	Kazakhstan	-0.731579	78.0438	69	0.9	1.30435		KAZAKHSTAN	31.6	69	0.9	1.30435	-0.731579	78.0438		29	Kazakhstan	23.6
Africa	Kenya	225	10	53	4	0.2	5		3	Kenya	27.1474	61.5574	4	0.2	5		KENYA	20	4	0.2	5	27.1474	61.5574
Asia	Kuwait	1405	3	206	329	0.7	0.212766		3	Kuwait	20.9632	47.4488	329	0.7	0.212766		KUWAIT	29.7	329	0.7	0.212766	20.9632	47.4488		13	Kuwait	38.3
Asia	Kyrgyzstan	449	5	78	69	0.8	1.15942		1	Kyrgyzstan	-2.38947	41.6228	69	0.8	1.15942		KYRGYZSTAN	27.3	69	0.8	1.15942	-2.38947	41.6228		16	Kyrgyzstan	33.2
Asia	Laos	19	0	1	3	0	0		3	Laos	22.5895	71.9059	3	0	0		LAOS	24	3	0	0	22.5895	71.9059		34	Laos	23.1
Europe	Latvia	666	5	44	353	3	0.849858		1	Latvia	0.0473684	80.3765	353	3	0.849858		LATVIA	44.4	353	3	0.849858	0.0473684	80.3765		69	Latvia	13.3
Asia	Lebanon	658	21	85	96	3	3.125		2	Lebanon	12.5263	68.7602	96	3	3.125		LEBANON	33.7	96	3	3.125	12.5263	68.7602
Africa	Liberia	59	6	4	12	1	8.33333		3	Liberia	27.3105	69.3511	12	1	8.33333		LIBERIA	18	12	1	8.33333	27.3105	69.3511
Africa	Libya	35	1	9	5	0.1	2		3	Libya	18.6526	39.8164	5	0.1	2		LIBYA	25.8	5	0.1	2	18.6526	39.8164
Europe	Lithuania	1091	30	138	401	11	2.74314		1	Lithuania	0.915789	78.0649	401	11	2.74314		LITHUANIA	44.5	401	11	2.74314	0.915789	78.0649		67	Lithuania	14.5
Africa	Madagascar	110	0	29	4	0	0		3	Madagascar	25.2842	81.1143	4	0	0		MADAGASCAR	20.3	4	0	0	25.2842	81.1143
Africa	Malawi	16	2	0	0.8	0.1	12.5		3	Malawi	23.7263	81.8014	0.8	0.1	12.5		MALAWI	16.8	0.8	0.1	12.5	23.7263	81.8014
Asia	Malaysia	5072	83	2647	157	3	1.91083		3	Malaysia	26.1105	87.1071	157	3	1.91083		MALAYSIA	29.2	157	3	1.91083	26.1105	87.1071		50	Malaysia	19.4
Africa	Mali	148	13	34	7	0.6	8.57143		3	Mali	28.3632	21.1905	7	0.6	8.57143		MALI	16	7	0.6	8.57143	28.3632	21.1905
Africa	Mauritania	7	1	2	2	0.2	10		3	Mauritania	26.4105	25.1782	2	0.2	10		MAURITANIA	21	2	0.2	10	26.4105	25.1782
Africa	Mauritius	324	9	65	255	7	2.7451		3	Mauritius	25.6105	82.7725	255	7	2.7451		MAURITIUS	36.3	255	7	2.7451	25.6105	82.7725
North America	Mexico	5399	406	2125	42	3	7.14286		3	Mexico	19.8947	58.0566	42	3	7.14286		MEXICO	29.3	42	3	7.14286	19.8947	58.0566		48	Mexico	20
Europe	Moldova	2049	46	171	508	11	2.16535		2	Moldova	4.22632	72.3704	508	11	2.16535		MOLDOVA	37.7	508	11	2.16535	4.22632	72.3704
Asia	Mongolia	30	0	5	9	0	0		1	Mongolia	-6.95789	55.6138	9	0	0		MONGOLIA	29.8	9	0	0	-6.95789	55.6138		3	Mongolia	62
Africa	Morocco	2024	127	229	55	3	5.45455		3	Morocco	14.0526	61.5786	55	3	5.45455		MOROCCO	29.1	55	3	5.45455	14.0526	61.5786
Africa	Mozambique	29	0	2	0.9	0	0		3	Mozambique	26.2579	78.9529	0.9	0	0		MOZAMBIQUE	17	0.9	0	0	26.2579	78.9529
Asia	Myanmar	74	4	2	1	0.07	7		3	Myanmar	23.3368	59.8556	1	0.07	7		BURMA-MYANMAR	29.2	1	0.07	7	23.3368	59.8556		20	Myanmar	31
Africa	Namibia	16	0	3	6	0	0		3	Namibia	23.0158	59.893	6	0	0		NAMIBIA	21.8	6	0	0	23.0158	59.893
Asia	Nepal	16	0	1	0.5	0	0		2	Nepal	6.00526	43.6727	0.5	0	0		NEPAL	25.3	0.5	0	0	6.00526	43.6727		8	Nepal	44.5
Europe	Netherlands	28153	3134	250	1643	183	11.1382		2	Netherlands	6.17368	80.7588	1643	183	11.1382		NETHERLANDS	42.8	1643	183	11.1382	6.17368	80.7588		75	Netherlands	10.9
Australia/Oceania	New Zealand	1386	9	728	287	2	0.696864		3	New_Zealand	14.0895	80.2235	287	2	0.696864		NEW ZEALAND	37.2	287	2	0.696864	14.0895	80.2235		91	New Zealand	7.5
North America	Nicaragua	9	1	4	1	0.2	20		3	Nicaragua	25.6895	74.6764	1	0.2	20		NICARAGUA	27.3	1	0.2	20	25.6895	74.6764
Africa	Niger	570	14	90	24	0.6	2.5		3	Niger	26.8895	19.7625	24	0.6	2.5		NIGER	14.8	24	0.6	2.5	26.8895	19.7625
Africa	Nigeria	373	11	99	2	0.05	2.5		3	Nigeria	29.9158	42.5399	2	0.05	2.5		NIGERIA	18.6	2	0.05	2.5	29.9158	42.5399		39	Nigeria	21.4
Europe	North Macedonia	974	45	98	468	22	4.70085		2	Macedonia	5.93158	61.3218	468	22	4.70085		Macedonia	39	468	22	4.70085	5.93158	61.3218		17	North Macedonia	32.4
Europe	Norway	6740	150	32	1243	28	2.25261		1	Norway	-3.52632	80.0746	1243	28	2.25261		NORWAY	39.5	1243	28	2.25261	-3.52632	80.0746		92	Norway	6.9
Asia	Oman	910	4	131	178	0.8	0.449438		3	Oman	24.3158	66.2662	178	0.8	0.449438		OMAN	26.2	178	0.8	0.449438	24.3158	66.2662
Asia	Pakistan	6383	111	1446	29	0.5	1.72414		3	Pakistan	17.5421	51.4929	29	0.5	1.72414		PAKISTAN	22	29	0.5	1.72414	17.5421	51.4929		2	Pakistan	65.8
Asia	Palestine	308	2	62	60	0.4	0.666667		3	Palestine			60	0.4	0.666667		Palestine		60	0.4	0.666667
North America	Panama	3574	95	72	828	22	2.657		3	Panama	26.4842	79.7917	828	22	2.657		PANAMA	30.1	828	22	2.657	26.4842	79.7917
Australia/Oceania	Papua New Guinea	2	0	0	0.2	0	0		3	Papua_New_Guinea	25.5947	81.5861	0.2	0	0		PAPUA NEW GUINEA	24	0.2	0	0	25.5947	81.5861
South America	Paraguay	161	8	23	23	1	4.34783		3	Paraguay	26.2211	73.6522	23	1	4.34783		PARAGUAY	29.7	23	1	4.34783	26.2211	73.6522
South America	Peru	11475	254	3108	348	8	2.29885		3	Peru	20.5842	85.6411	348	8	2.29885		PERU	29.1	348	8	2.29885	20.5842	85.6411		33	Peru	23.3
Asia	Philippines	5453	349	353	50	3	6		3	Philippines	26.1842	80.5963	50	3	6		PHILIPPINES	24.1	50	3	6	26.1842	80.5963		57	Philippines	17.6
Europe	Poland	7582	286	668	200	8	4		2	Poland	3.64211	75.3704	200	8	4		POLAND	41.9	200	8	4	3.64211	75.3704		53	Poland	18.7
Europe	Portugal	18091	599	383	1774	59	3.32582		2	Portugal	12.3526	70.4095	1774	59	3.32582		PORTUGAL	44.6	1774	59	3.32582	12.3526	70.4095		86	Portugal	9.3
Asia	Qatar	3711	7	406	1288	2	0.15528		3	Qatar	23.3316	55.5489	1288	2	0.15528		QATAR	33.7	1288	2	0.15528	23.3316	55.5489
Europe	Romania	7216	372	1217	375	19	5.06667		2	Romania	4.63158	72.8283	375	19	5.06667		ROMANIA	42.5	375	19	5.06667	4.63158	72.8283		54	Romania	18.3
Europe	Russia	24490	198	1986	168	1	0.595238		1	Russia	-13.2053	95.8004	168	1	0.595238		RUSSIA	40.3	168	1	0.595238	-13.2053	95.8004		81	Russia	9.9
Asia	S. Korea	10591	225	7616	207	4	1.93237		2	South_Korea	5.84211	62.0629	207	4	1.93237		SOUTH KOREA	43.2	207	4	1.93237	5.84211	62.0629		26	South Korea	24.8
Asia	Saudi Arabia	5862	79	931	168	2	1.19048		3	Saudi_Arabia	21.6895	43.7206	168	2	1.19048		SAUDI ARABIA	30.8	168	2	1.19048	21.6895	43.7206		37	Saudi Arabia	22.1
Africa	Senegal	314	2	190	19	0.1	0.526316		3	Senegal	29.4579	31.1911	19	0.1	0.526316		SENEGAL	19.4	19	0.1	0.526316	29.4579	31.1911
Europe	Serbia	4873	99	400	558	11	1.97133		2	Serbia	6.24737	68.1394	558	11	1.97133		SERBIA	43.4	558	11	1.97133	6.24737	68.1394		32	Serbia	23.3
Africa	Sierra Leone	13	0	0	2	0	0		3	Sierra_Leone	28.5053	62.2133	2	0	0		SIERRA LEONE	19.1	2	0	0	28.5053	62.2133
Asia	Singapore	3699	10	652	632	2	0.316456		3	Singapore	27.6053	85.2285	632	2	0.316456		SINGAPORE	35.6	632	2	0.316456	27.6053	85.2285		52	Singapore	19
Europe	Slovakia	863	6	151	158	1	0.632911		2	Slovakia	2.78421	72.9138	158	1	0.632911		SLOVAKIA	41.8	158	1	0.632911	2.78421	72.9138		61	Slovakia	16.1
Europe	Slovenia	1248	61	165	600	29	4.83333		2	Slovenia	5.74211	68.9035	600	29	4.83333		SLOVENIA	44.9	600	29	4.83333	5.74211	68.9035
Africa	Somalia	80	5	2	5	0.3	6		3	Somalia	27.7947	64.9841	5	0.3	6		SOMALIA	18.5	5	0.3	6	27.7947	64.9841
Africa	South Africa	2506	34	410	42	0.6	1.42857		3	South_Africa	22	59.9612	42	0.6	1.42857		SOUTH AFRICA	28	42	0.6	1.42857	22	59.9612		38	South Africa	21.6
Africa	South Sudan	4	0	0	0.4	0	0		3	South_Sudan	30.7053	40.3082	0.4	0	0		SOUTH SUDAN	18.6	0.4	0	0	30.7053	40.3082
Europe	Spain	177644	18708	70853	3799	400	10.5291		2	Spain	9.94211	65.188	3799	400	10.5291		SPAIN	43.9	3799	400	10.5291	9.94211	65.188		82	Spain	9.7
Asia	Sri Lanka	238	7	63	11	0.3	2.72727		3	Sri_Lanka	28	74.5023	11	0.3	2.72727		SRI LANKA	33.7	11	0.3	2.72727	28	74.5023		25	Sri Lanka	25.2
Africa	Sudan	32	5	4	0.7	0.1	14.2857		3	Sudan	26.9316	24.1439	0.7	0.1	14.2857		SUDAN	18.3	0.7	0.1	14.2857	26.9316	24.1439
Europe	Sweden	11927	1203	381	1181	119	10.0762		2	Sweden	-3.31053	88.3646	1181	119	10.0762		SWEDEN	41.1	1181	119	10.0762	-3.31053	88.3646		93	Sweden	6.6
Europe	Switzerland	26336	1239	15400	3043	143	4.69931		2	Switzerland	2.21053	73.453	3043	143	4.69931		SWITZERLAND	42.7	3043	143	4.69931	2.21053	73.453		76	Switzerland	10.9
Asia	Syria	33	2	5	2	0.1	5		2	Syria	12.9421	58.0303	2	0.1	5		SYRIA	23.5	2	0.1	5	12.9421	58.0303		18	Syria	32.2
Asia	Taiwan	395	6	137	17	0.3	1.76471		3	Taiwan	21	79	17	0.3	1.76471		TAIWAN	42.3	17	0.3	1.76471	21	79		58	Taiwan	17.2
Africa	Tanzania	88	4	11	1	0.07	7		3	Tanzania	23.8421	78.8045	1	0.07	7		TANZANIA	18.2	1	0.07	7	23.8421	78.8045
Asia	Thailand	2643	43	1497	38	0.6	1.57895		3	Thailand	27.7737	67.1065	38	0.6	1.57895		THAILAND	39	38	0.6	1.57895	27.7737	67.1065		28	Thailand	24.3
Africa	Togo	81	3	35	10	0.4	4		3	Togo	30.3947	55.9495	10	0.4	4		TOGO	20	10	0.4	4	30.3947	55.9495
North America	Trinidad and Tobago	114	8	19	81	6	7.40741		3	Trinidad_and_Tobago	25.7368	77.9712	81	6	7.40741		TRINIDAD AND TOBAGO	37.8	81	6	7.40741	25.7368	77.9712
Africa	Tunisia	780	35	43	66	3	4.54545		3	Tunisia	15.2632	59.5557	66	3	4.54545		TUNISIA	32.7	66	3	4.54545	15.2632	59.5557
Asia	Turkey	69392	1518	5674	823	18	2.18712		2	Turkey	6.24737	65.4269	823	18	2.18712		TURKEY	32.2	823	18	2.18712	6.24737	65.4269		43	Turkey	20.6
Asia	UAE	5365	33	1034	542	3	0.553506		3	United_Arab_Emirates	23.5737	58.5472	542	3	0.553506		UNITED ARAB EMIRATES	38.4	542	3	0.553506	23.5737	58.5472		12	United Arab Emirates	38.9
Africa	Uganda	55	0	12	1	0	0		3	Uganda	25.0789	63.8056	1	0	0		UGANDA	15.7	1	0	0	25.0789	63.8056		22	Uganda	29.1
Europe	UK	98476	12868	N/A	1451	190	13.0944		2	United_Kingdom	5.71053	84.1055	1451	190	13.0944		UNITED KINGDOM	40.6	1451	190	13.0944	5.71053	84.1055		78	United Kingdom	10.5
Europe	Ukraine	3764	108	143	86	2	2.32558		2	Ukraine	2.84211	76.2441	86	2	2.32558		UKRAINE	41.2	86	2	2.32558	2.84211	76.2441		60	Ukraine	16.6
South America	Uruguay	492	8	260	142	2	1.40845		3	Uruguay	21.6	73.4034	142	2	1.40845		URUGUAY	35.5	142	2	1.40845	21.6	73.4034
North America	USA	641410	28394	48131	1938	86	4.43756		2	USA	3.24737	73.9214	1938	86	4.43756		UNITED STATES	38.5	1938	86	4.43756	3.24737	73.9214		87	USA	9
Asia	Uzbekistan	1302	4	107	39	0.1	0.25641		2	Uzbekistan	7.52632	58.8588	39	0.1	0.25641		UZBEKISTAN	30.1	39	0.1	0.25641	7.52632	58.8588		9	Uzbekistan	41.2
South America	Venezuela	197	9	111	7	0.3	4.28571		3	Venezuela	26.5526	70.4806	7	0.3	4.28571		VENEZUELA	30	7	0.3	4.28571	26.5526	70.4806
Asia	Vietnam	267	0	171	3	0	0		3	Vietnam	23.0105	73.1591	3	0	0		VIETNAM	31.9	3	0	0	23.0105	73.1591		15	Vietnam	34.1
Asia	Yemen	1	0	0	0.03	0	0		3	Yemen	22	70.1519	0.03	0	0		YEMEN	19.8	0.03	0	0	22	70.1519
Africa	Zambia	48	2	30	3	0.1	3.33333		3	Zambia	23.3	78.7265	3	0.1	3.33333		ZAMBIA	16.9	3	0.1	3.33333	23.3	78.7265
Africa	Zimbabwe	23	3	1	2	0.2	10		3	Zimbabwe	23.6737	78.1901	2	0.2	10		ZIMBABWE	20.5	2	0.2	10	23.6737	78.1901

## Sheet: World Data
Nicola Scafetta, 2020.
"Distribution of the SARS-CoV-2 pandemic and its monthly forecast based on seasonal climate patterns".
Int. J. Environ. Res. Public Health
Covid-19 Data from: https://www.worldometers.info/coronavirus/
Climate data from: https://crudata.uea.ac.uk/cru/data/hrg/cru_ts_4.03/
Only the countries with a population larger than 1 million people are considered.
Continent	Country	Total Cases	Total Deaths	Total Recoves	Cases/1M	Deaths/1M	Deaths/Cases (%)			January			February			March			April			May			June			July			August			September			October			November			December					January	February
										Mean T (°C)	Min T (°C)	Max T (°C)	Mean T (°C)	Min T (°C)	Max T (°C)	Mean T (°C)	Min T (°C)	Max T (°C)	Mean T (°C)	Min T (°C)	Max T (°C)	Mean T (°C)	Min T (°C)	Max T (°C)	Mean T (°C)	Min T (°C)	Max T (°C)	Mean T (°C)	Min T (°C)	Max T (°C)	Mean T (°C)	Min T (°C)	Max T (°C)	Mean T (°C)	Min T (°C)	Max T (°C)	Mean T (°C)	Min T (°C)	Max T (°C)	Mean T (°C)	Min T (°C)	Max T (°C)	Mean T (°C)	Min T (°C)	Max T (°C)			RH (%)	RH (%)
North America	Canada	28205	1006	8937	747	27	3.61446		Canada	-20.5789	-25.1579	-16.0737	-20.2053	-25.2842	-15.1474	-15.5053	-20.9737	-10.1	-7.02105	-12.3263	-1.72632	1.82105	-3.28421	6.92632	9.01053	3.96842	14.1105	12.8895	7.71579	18.1158	11.4211	6.6	16.2947	5.98421	1.66316	10.3053	-1.61579	-5.28421	2.00526	-10.7842	-14.6263	-6.98947	-17.6722	-21.85	-13.5667		Canada	100	100
Europe	Russia	24490	198	1986	168	1	0.595238		Russia	-23.9158	-27.9579	-19.9053	-21.7789	-26.6474	-16.9789	-13.2053	-18.9053	-7.54737	-3.37895	-8.95789	2.18421	5.41053	-0.0210526	10.8684	12.9684	7.32105	18.6474	15.9684	10.4947	21.5105	13.6	8.36842	18.8789	7.21053	2.63158	11.8368	-2.58947	-6.27895	1.08421	-14.1263	-17.7632	-10.5053	-21.5333	-25.2778	-17.8278		Russia	100	100
Asia	Mongolia	30	0	5	9	0	0		Mongolia	-21	-27.2158	-14.8474	-16.6368	-23.6947	-9.64211	-6.95789	-14.2737	0.315789	3.64737	-3.52632	10.8211	10.4684	2.96842	18.0105	16.6526	9.65263	23.6947	18.9842	12.4895	25.5421	16.7368	10.0737	23.4632	10.3895	3.30526	17.5474	1.61053	-5.21579	8.42632	-9.64737	-15.9579	-3.43158	-17.8167	-23.6444	-12.0389		Mongolia	90.6093	78.8824
Europe	Finland	3237	72	300	584	13	2.22603		Finland	-9.31053	-13.0316	-5.63684	-8.93684	-12.8579	-5.03684	-4.65263	-9.33158	0.0210526	1.96316	-2.65263	6.58947	8.56316	3.16316	13.9842	13.0421	7.91579	18.2263	16.6947	11.6632	21.7789	14.6263	10.0158	19.2895	9.62632	5.78947	13.5474	3.18421	0.363158	6.03158	-1.84211	-4.42632	0.768421	-6.11111	-9.46111	-2.81111		Finland	100	98.7463
Europe	Norway	6740	150	32	1243	28	2.25261		Norway	-6.21053	-9.26316	-3.19474	-6.24211	-9.36842	-3.13684	-3.52632	-7.47895	0.436842	1.14211	-2.72105	5.01579	6.17368	2.01053	10.3737	9.91579	5.76316	14.1	13.1263	9.05263	17.2421	11.9579	8.07368	15.8579	8.32632	4.96316	11.7263	2.96316	0.305263	5.63684	-1.20526	-3.67368	1.25789	-4.24444	-7.06667	-1.46667		Norway	90.6729	90.2195
Europe	Sweden	11927	1203	381	1181	119	10.0762		Sweden	-7.52632	-11.2158	-3.88421	-6.91053	-10.9211	-2.94737	-3.31053	-8.03158	1.41053	2.32632	-2.46316	7.14737	7.97895	2.66842	13.3316	12.2368	6.95263	17.5474	15.2526	10.1895	20.3842	13.7579	8.91053	18.6421	9.50526	5.33684	13.7158	3.75263	0.510526	7.03684	-1.52105	-4.45789	1.41579	-5.39444	-8.88889	-1.91667		Sweden	100	100
Asia	Kyrgyzstan	449	5	78	69	0.8	1.15942		Kyrgyzstan	-12.6842	-17.7316	-7.68421	-10.3421	-15.4	-5.31579	-2.38947	-7.57895	2.78421	4.72105	-1.06316	10.5158	9.18421	3.18421	15.2421	13.1211	6.46316	19.8316	15.6	8.55263	22.6842	15.1895	7.92105	22.5368	10.5684	3.41053	17.7737	3.74737	-2.44737	9.95789	-3.83158	-9.04211	1.36842	-10.4778	-15.2111	-5.78889		Kyrgyzstan	46.5813	43.8422
Europe	Estonia	1400	35	117	1055	26	2.46445		Estonia	-4.4	-6.91579	-1.9	-4.4	-7.28421	-1.55789	-0.9	-4.56316	2.75263	5.52632	1.00526	10.0842	11.3579	6.08947	16.7053	14.6474	9.72105	19.5947	18.2789	13.5474	23.0632	17.1105	12.6316	21.6316	12.5368	8.66316	16.4316	6.63158	3.75263	9.56842	2.39474	0.347368	4.49474	-1.39444	-3.61111	0.8		Estonia	96.659	94.4606
Asia	Kazakhstan	1295	16	240	69	0.9	1.30435		Kazakhstan	-10.9474	-15.3105	-6.62632	-9.39474	-14.1947	-4.64211	-0.731579	-5.68421	4.24211	9.79474	3.66842	15.9632	16.9947	10.2737	23.7789	22.1158	15.2263	29.0263	23.8737	17.1211	30.7105	22.6421	15.5053	29.7947	16.2	9.27368	23.1737	7.77368	2.00526	13.5737	-0.589474	-4.87368	3.64737	-7.96667	-12.0778	-3.9		Kazakhstan	97.4341	93.6517
Europe	Latvia	666	5	44	353	3	0.849858		Latvia	-4.06842	-6.41579	-1.74737	-3.72105	-6.43158	-1.05789	0.0473684	-3.49474	3.59474	6.5	1.75789	11.3053	12.2053	6.80526	17.6684	15.1737	10.1368	20.2526	18.4105	13.5105	23.3579	17.4632	12.7526	22.2263	12.8368	8.67895	17.0632	6.95789	3.87895	10.1211	2.66316	0.615789	4.75789	-1.39444	-3.54444	0.727778		Latvia	96.3389	91.5665
Asia	Georgia	306	3	71	77	0.8	1.03896		Georgia	-6.38947	-11.0105	-1.75789	-4.63684	-9.47895	0.189474	0.373684	-4.69474	5.47895	6.38947	0.631579	12.1895	11.2895	5.40526	17.1947	15.3842	9.07368	21.7211	18.3368	12.0158	24.6842	18.6579	12.1474	25.2105	14.2263	7.92632	20.5947	8.18947	2.6	13.8053	1.63684	-3.15263	6.43158	-4.23889	-8.55556	0.0555556		Georgia	78.1227	70.4427
Europe	Belarus	3728	36	203	395	4	1.01266		Belarus	-5.03158	-7.44211	-2.67895	-4.09474	-6.98421	-1.22632	0.831579	-3	4.67368	8.51579	3.38421	13.6947	14.2947	8.6	20.0421	17.0474	11.6105	22.5211	19.6474	14.3105	25.0263	18.6158	13.1947	24.0737	13.3842	8.52105	18.2842	7.13684	3.52632	10.7789	2.37368	0.247368	4.54737	-2.30556	-4.43889	-0.194444		Belarus	95.0941	90.0779
Europe	Lithuania	1091	30	138	401	11	2.74314		Lithuania	-3.86842	-6.18421	-1.61579	-3.23158	-5.87368	-0.589474	0.915789	-2.63684	4.47368	7.56842	2.63684	12.5316	13.1053	7.48421	18.7737	15.8842	10.6211	21.2	18.7579	13.6632	23.9105	17.9789	12.9158	23.0947	13.2263	8.82632	17.6895	7.37368	4.10526	10.6789	3.06842	1.05263	5.12105	-1.15	-3.16667	0.894444		Lithuania	94.1582	89.5522
Asia	Armenia	1111	17	297	375	6	1.6		Armenia	-6.46842	-11.2158	-1.73684	-3.97368	-8.92105	0.942105	1.93684	-3.40526	7.31053	7.8	1.86842	13.7368	12.5526	6.45789	18.7368	17.4526	10.5737	24.3789	21.1211	14.2158	28.0842	21.1737	14.1579	28.2263	16.4895	9.51579	23.4789	9.58947	3.62632	15.5789	2.32105	-2.77895	7.45263	-4.15	-8.66667	0.327778		Armenia	61.409	55.281
Europe	Switzerland	26336	1239	15400	3043	143	4.69931		Switzerland	-1.71579	-4.45263	0.989474	-1.25263	-4.23158	1.72105	2.21053	-1.6	6.03684	6.05263	1.78947	10.3316	10.0158	5.82632	14.2632	13.7263	9.34737	18.1368	15.2421	10.7368	19.8053	14.9263	10.6368	19.2895	11.3632	7.53158	15.2421	7.58947	4.30526	10.9	2.82105	0.0368421	5.63158	-0.655556	-3.31111	1.99444		Switzerland	83.8007	82.437
Asia	China	82295	3342	77816	57	2	3.50877		China	-6.74737	-12.6105	-0.889474	-3.4	-9.53158	2.71579	2.63158	-3.62632	8.92632	9.24211	2.98947	15.5263	14.1737	8.05789	20.3368	18.2474	12.6105	23.9368	20.4684	15.0947	25.9263	19.4053	13.9737	24.9105	15.1158	9.44211	20.8368	8.65789	2.75263	14.5684	1.16842	-4.67368	7.02105	-4.87778	-10.6167	0.861111		China	79.3577	72.2336
Europe	Slovakia	863	6	151	158	1	0.632911		Slovakia	-3.16316	-6.53684	0.2	-1.44737	-5.41579	2.50526	2.78421	-2.16316	7.69474	8.56316	2.75263	14.4368	13.1842	7.21053	19.2263	16.2632	10.3684	22.2053	18.1789	12.0579	24.3526	18.0316	11.8842	24.2421	13.1895	7.52105	18.9211	8.45789	3.59474	13.3789	3.46316	-0.0684211	7.02632	-1.83333	-4.91667	1.21111		Slovakia	86.3308	82.4304
Europe	Austria	14336	393	8098	1592	44	2.76382		Austria	-2.28421	-5.35789	0.773684	-1.13158	-4.67368	2.41053	2.83158	-1.53158	7.21579	7.58947	2.60526	12.6158	12	7.11579	16.9368	15.4316	10.5632	20.3316	17.1684	12.0895	22.2947	16.9737	12.1053	21.8947	12.4947	7.95789	17.0684	8.33158	4.30526	12.4	3.34737	0.173684	6.52632	-1.21111	-4.15556	1.7		Austria	83.4369	82.0936
Europe	Ukraine	3764	108	143	86	2	2.32558		Ukraine	-3.43158	-6.14211	-0.736842	-2.31579	-5.35263	0.710526	2.84211	-1.1	6.78947	10.3	5.09474	15.5421	16.2105	10.5421	21.9526	19.6	14.1421	25.1	21.9789	16.4263	27.5474	21.5105	15.6789	27.3947	15.8474	10.6368	21.1263	9.23684	4.98947	13.5316	3.95789	1.15263	6.81053	-1.12222	-3.67778	1.43333		Ukraine	94.6581	88.7273
Europe	Denmark	6681	309	2748	1153	53	4.5967		Denmark	0.373684	-1.73158	2.48421	0.347368	-2.00526	2.72105	2.9	-0.284211	6.11579	7.55789	3.44737	11.6895	12.1053	7.65789	16.6474	15.1579	10.8263	19.5158	17.7474	13.6	21.9526	17.1842	13.1158	21.3158	13.8842	10.3421	17.4842	9.40526	6.54211	12.3105	5.27895	3.07895	7.55789	2.01111	-0.155556	4.18333		Denmark	95.971	94.2493
North America	USA	641410	28394	48131	1938	86	4.43756		USA	-2.47368	-8.06316	3.10526	-0.810526	-6.76842	5.15263	3.24737	-3.11579	9.60526	8.55789	2.03684	15.1211	14.1947	7.66316	20.7684	18.9526	12.3789	25.5842	21.6474	15.0895	28.2579	20.6895	14.1789	27.2684	16.7474	10.2105	23.3474	10.3	4.11053	16.5316	3.49474	-2.3	9.30526	-1.36667	-6.69444	3.96667		USA	83.9243	80.9746
Europe	Poland	7582	286	668	200	8	4		Poland	-1.64737	-4.25789	0.957895	-0.331579	-3.31579	2.65789	3.64211	-0.363158	7.67895	9.04737	3.82632	14.3	14.1632	8.56842	19.8053	16.8947	11.6053	22.2158	19.2579	14.0211	24.5526	18.8368	13.4053	24.2895	14.1368	9.40526	18.9316	9.18947	5.32105	13.1474	4.64211	1.99474	7.33158	0.494444	-1.9	2.9		Poland	91.2477	86.7
Europe	Czechia	6216	166	819	580	16	2.75862		Czech_Republic	-1.63684	-4.44211	1.17368	-0.236842	-3.58421	3.10526	3.67368	-0.705263	8.07368	9.21579	3.73158	14.7789	13.7	8.06316	19.3684	16.7947	11.2526	22.4053	18.7579	13.0053	24.5684	18.5737	12.8737	24.3421	14.0316	9.00526	19.1105	9.07895	4.89474	13.3	4.22632	1.35789	7.12632	-0.188889	-2.78889	2.38333		Czech_Republic	91.0596	85.8803
Europe	Moldova	2049	46	171	508	11	2.16535		Moldova	-2.18421	-4.94737	0.557895	-0.852632	-3.90526	2.17368	4.22632	0.121053	8.36842	11.2684	6.01579	16.5789	17.1737	11.5421	22.8632	20.6053	15.0842	26.1895	22.8316	17.2579	28.4789	22.5947	16.7526	28.5053	17.0789	11.7632	22.4421	10.5368	6.1	15.0526	5.27368	2.24211	8.34737	-0.15	-2.91667	2.61111		Moldova	89.3436	84.4205
Europe	Romania	7216	372	1217	375	19	5.06667		Romania	-2.19474	-5.8	1.41053	-0.326316	-4.36316	3.68947	4.63158	-0.357895	9.64737	10.5789	4.85789	16.3421	15.6947	9.68947	21.7526	19.1316	13.2	25.0947	21.1105	14.9895	27.3053	21.0211	14.6842	27.4211	15.9842	10.0842	21.9474	10.3053	5.01579	15.6579	5.23158	1.21579	9.28947	-0.444444	-3.78889	2.87778		Romania	85.7206	82.6444
Asia	Japan	8100	146	853	64	1	1.5625		Japan	0.5	-3.18947	4.22632	1.18947	-2.85789	5.25789	4.66316	0.284211	9.05789	10.1579	5.38421	14.9579	15.0632	10.4211	19.7579	18.8421	14.9368	22.8211	22.9158	19.3	26.5737	24.1158	20.3316	27.9632	20.5263	16.6421	24.4684	14.7632	10.5579	19.0263	8.77895	4.71053	12.8842	3.00556	-0.711111	6.75556		Japan	78.8021	78.3993
Europe	Germany	133456	3592	72600	1593	43	2.69931		Germany	0.763158	-1.80526	3.35263	1.51053	-1.60526	4.6	4.88947	0.773684	9.02632	9.54737	4.44737	14.6737	13.6632	8.47895	18.8947	16.7	11.5579	21.9053	18.7211	13.5842	23.8895	18.4105	13.3158	23.5316	14.6211	9.93158	19.3368	10.1105	6.24211	14.0053	5.62105	2.93158	8.37895	1.97222	-0.427778	4.42778		Germany	91.7338	88.1233
Europe	UK	98476	12868	N/A	1451	190	13.0944		United_Kingdom	4.34211	1.92105	6.81053	4.26316	1.53684	7.03158	5.71053	2.44211	9.03158	7.95789	4.08421	11.8632	10.7526	6.63684	14.8789	13.4737	9.46316	17.5316	15.1158	11.1842	19.0947	14.9684	11.2053	18.7737	13.0632	9.49474	16.6789	10.1842	7.16316	13.2737	6.90526	4.28947	9.55789	4.69444	2.18333	7.22222		United_Kingdom	90.703	88.5522
Europe	Slovenia	1248	61	165	600	29	4.83333		Slovenia	-0.552632	-4.12632	3.01053	1.33158	-2.73158	5.39474	5.74211	0.747368	10.7737	10.6632	5.09474	16.2947	15.1105	9.59474	20.6789	18.5947	13.1526	24.1211	20.3368	14.5684	26.1579	20.0053	14.4579	25.6	15.1947	9.88421	20.5263	10.7316	6.01579	15.4737	5.74211	2.05263	9.47368	0.472222	-2.81111	3.75556		Slovenia	81.8899	79.3522
Asia	S. Korea	10591	225	7616	207	4	1.93237		South_Korea	-1.28947	-6.13684	3.56316	1.09474	-4.03158	6.21579	5.84211	0.394737	11.3368	11.7158	5.81053	17.6737	16.7	11.0158	22.4158	21.0368	16.3842	25.7737	24.4316	20.7895	28.1316	24.9526	21.0421	28.9105	20.3842	15.8947	24.9105	14.6421	9.26316	20.0632	7.78947	2.76316	12.8421	0.977778	-3.92778	5.86111		South_Korea	70.8789	67.6066
Europe	North Macedonia	974	45	98	468	22	4.70085		Macedonia	-0.589474	-4.09474	2.93684	1.62105	-2.43684	5.68947	5.93158	1.1	10.7895	10.5684	5.21053	15.9842	15.4105	9.62105	21.2526	19.0263	12.9	25.2158	21.6474	15.1	28.2474	21.8526	15.2	28.5737	17.1	11.1053	23.1368	11.6105	6.39474	16.8684	6.19474	2.07895	10.3632	0.75	-2.70556	4.21111		Macedonia	74.2943	70.3587
Asia	Nepal	16	0	1	0.5	0	0		Nepal	0.368421	-7.1	7.84737	1.9	-5.62632	9.40526	6.00526	-1.47368	13.5158	9.81053	2.7	16.9579	12.5789	6.17368	19.0263	15.0211	9.55789	20.5158	15.5316	11.0684	20.0316	15.3053	10.9211	19.7368	13.7263	8.67895	18.8105	9.68421	3.34737	16.0263	5.42105	-2.14737	13	2.34444	-5.47778	10.2		Nepal	60.5144	58.5745
Europe	Bosnia and Herzegovina	1110	41	253	338	12	3.5503		Bosnia-Herzegovinia	0.742105	-2.63684	4.14737	2.00526	-1.92632	5.94737	6.14211	1.47368	10.8368	11.0158	5.98421	16.1368	15.4895	10.0947	20.9211	19.1842	13.6474	24.7579	21.4421	15.3947	27.5421	21.5316	15.2789	27.7895	16.4895	10.7632	22.2474	11.5842	6.64737	16.5737	7.07895	3.35789	10.8842	2.25556	-0.9	5.41667		Bosnia-Herzegovinia	78.6372	77.2355
Europe	Netherlands	28153	3134	250	1643	183	11.1382		Netherlands	3.66842	1.25263	6.11053	3.80526	0.921053	6.72105	6.17368	2.35789	10.0474	9.52105	4.71053	14.3737	13.2421	8.37895	18.1632	15.7947	11.0421	20.6105	17.9895	13.3158	22.6842	17.8316	13.0684	22.6474	14.8474	10.4368	19.3421	11.2474	7.55789	14.9632	7.55789	4.77895	10.3684	4.69444	2.3	7.10556		Netherlands	90.3131	87.3155
Europe	Bulgaria	747	36	105	108	5	4.62963		Bulgaria	-0.136842	-3.62105	3.34211	1.88947	-1.99474	5.73684	6.17895	1.25263	11.1421	11.1474	5.77368	16.6105	16.4579	10.6526	22.2842	20.3421	14.4579	26.2737	22.9263	16.7211	29.1579	22.8421	16.5579	29.1632	17.9684	12.0947	23.8789	12.3316	7.42632	17.3211	6.96316	2.92632	11.0474	1.48333	-1.78889	4.78333		Bulgaria	79.2868	76.1442
Europe	Hungary	1579	134	192	163	14	8.58896		Hungary	-0.673684	-3.93684	2.58947	1.41579	-2.54737	5.38947	6.20526	1.03158	11.4211	12.0421	5.96316	18.1737	16.6368	10.4947	22.7842	19.9053	13.8421	26.0316	21.7158	15.3263	28.1632	21.5474	15.1684	27.9737	16.5	10.4632	22.5789	11.2737	5.98421	16.6158	6.10526	2.28947	9.96842	0.594444	-2.38889	3.58889		Hungary	85.1546	81.4621
Europe	Serbia	4873	99	400	558	11	1.97133		Serbia	0.0526316	-3.03158	3.14737	1.60526	-2.12105	5.33158	6.24737	1.62632	10.9158	11.9421	6.7	17.2526	16.8053	11.4684	22.2053	20.3526	14.8842	25.8684	22.3842	16.5	28.3158	22.4579	16.4579	28.5316	17.2895	11.7053	22.9316	11.8579	7.07368	16.6842	6.84211	3.15789	10.5737	1.71111	-1.07222	4.50556		Serbia	78.9059	78.2863
Asia	Turkey	69392	1518	5674	823	18	2.18712		Turkey	0.315789	-3.85789	4.47368	2.18421	-2.46316	6.83158	6.24737	1.01053	11.5316	10.9053	5.11579	16.7105	15.2947	9.14211	21.5211	19.7105	12.9421	26.5	23.1632	16.0842	30.3	23.3211	16.1579	30.5474	19.2789	12.2684	26.3684	13.7158	7.70526	19.7895	7.47368	2.32105	12.6789	2.20556	-1.89444	6.33889		Turkey	78.0899	72.6016
Asia	Azerbaijan	1253	13	404	124	1	0.806452		Azerbaijan	0.705263	-3.45789	4.87895	2.13158	-2.22105	6.51579	6.27895	1.28421	11.3368	11.8316	6.01579	17.7053	17.1579	11.1105	23.2211	22.6684	16.1632	29.2	25.2842	19.0684	31.5579	25.3579	19.0263	31.7526	20.6105	14.8947	26.3368	13.6947	8.93158	18.5158	7.11579	3.04211	11.2263	1.83889	-2.16667	5.85		Azerbaijan	79.4671	75.8251
Europe	Belgium	33573	4440	7107	2897	383	13.2206		Belgium	3.50526	0.842105	6.19474	3.87368	0.568421	7.18947	6.55263	2.37368	10.7737	10.1421	5.02632	15.3	13.9053	8.79474	19.0789	16.8579	11.7316	22.0368	18.7211	13.6789	23.8368	18.4211	13.3789	23.5158	15.2895	10.5	20.1263	11.6158	7.60526	15.6895	7.48421	4.51579	10.5	4.26667	1.61667	6.92778		Belgium	89.166	85.5114
Europe	Ireland	12547	444	77	2541	90	3.54191		Ireland	5.57368	2.86316	8.30526	5.54211	2.61053	8.57368	6.72632	3.26842	10.2684	8.67895	4.66316	12.7316	11.0211	6.95263	15.1421	13.6211	9.67368	17.6053	15.1421	11.3526	18.9684	14.8526	11.1368	18.6	13.2737	9.65263	16.9105	10.5526	7.37895	13.7789	7.55263	4.71053	10.4684	5.90556	3.23333	8.61111		Ireland	92.1404	88.4891
Europe	Croatia	1741	33	473	424	8	1.88679		Croatia	2.23684	-1.28947	5.78421	3.53158	-0.357895	7.44211	7.42105	2.82105	12.0632	12	6.96842	17.0579	16.3263	11.0263	21.7	19.9842	14.5368	25.4579	22.1947	16.2842	28.1737	21.9737	16.1	27.8947	17.2	11.7368	22.6947	12.7684	8.02105	17.5526	8.33158	4.52632	12.1737	3.35556	0.0388889	6.70556		Croatia	79.0866	77.1307
Europe	Albania	494	25	251	172	9	5.23256		Albania	2.86842	-0.794737	6.55263	4.06316	0.105263	8.04211	7.48421	2.87895	12.1263	11.6	6.76316	16.4737	16.2368	10.8684	21.6684	19.9737	14.0158	25.9684	22.8	16.5895	29.0632	22.8579	16.5579	29.2158	18.1579	12.5789	23.7895	13.3368	8.48947	18.2789	8.88947	4.81053	13.0105	4.16111	0.655556	7.68889		Albania	75.0377	72.0971
Asia	Uzbekistan	1302	4	107	39	0.1	0.25641		Uzbekistan	-2.15789	-6.48947	2.16842	-0.278947	-5.2	4.64737	7.52632	1.88421	13.1737	14.6789	8.25263	21.1632	21.3421	14.3737	28.3474	26.0526	18.6579	33.5105	27.9632	20.5947	35.3947	26.3789	18.6737	34.1474	20.2789	12.6	28	12.4684	5.59474	19.3737	5.18421	-0.0210526	10.4053	-0.661111	-4.88889	3.54444		Uzbekistan	76.813	72.0588
Europe	France	147863	17167	30955	2265	263	11.6115		France	4.49474	1.56316	7.45789	4.86316	1.35789	8.39474	7.77368	3.46316	12.1526	10.7526	5.95789	15.6105	14.2421	9.41053	19.1316	17.9895	12.8316	23.2053	19.8158	14.5263	25.1421	19.5895	14.3316	24.8789	16.6105	11.5895	21.7158	12.9842	8.96842	17.0632	8.25789	5.07368	11.4842	5.04444	2.04444	8.06667		France	86.3364	83.028
Asia	Afghanistan	784	25	43	20	0.6	3		Afghanistan	0.742105	-5.08421	6.57895	2.62105	-3.15789	8.41053	8.57368	2.35263	14.8316	14.3053	7.71053	20.9368	19.3842	12.1684	26.6474	23.7474	16.0684	31.4684	25.5947	18.2895	32.9684	24.2316	16.5579	31.9316	19.6684	11.4211	27.9632	13.9684	6.03158	21.9632	7.27368	0.415789	14.1579	2.52222	-3.48333	8.51667		Afghanistan	57.8791	56.6902
Europe	Italy	165155	21645	38092	2732	358	13.104		Italy	6.42105	3.33684	9.5	6.8	3.43684	10.1895	9.48421	5.75789	13.2684	12.7632	8.73158	16.8579	16.8105	12.5316	21.1316	20.9	16.3053	25.5316	23.5895	18.8211	28.3737	23.5947	18.9421	28.2526	19.7421	15.6316	23.9316	15.8895	12.2579	19.5789	11.5421	8.37895	14.7421	7.47778	4.48889	10.4944		Italy	79.4513	78.8455
Europe	Spain	177644	18708	70853	3799	400	10.5291		Spain	6.67368	2.25789	11.1211	7.34737	2.52632	12.2263	9.94211	4.59474	15.3158	12.2263	6.71579	17.7842	15.8421	9.84211	21.8947	20.5579	13.9579	27.2053	23.2474	16.2316	30.2947	23.3	16.3947	30.2526	19.9579	13.6526	26.3053	15.5053	10.1474	20.9316	10.1105	5.56316	14.6895	7.10556	2.85556	11.4056		Spain	76.2002	72.0381
Europe	Greece	2192	102	269	210	10	4.7619		Greece	7.12105	3.60526	10.6632	8.27895	4.47895	12.0895	10.9158	6.47895	15.4053	14.3211	9.37895	19.3105	18.8105	13.3368	24.3316	23.1474	17.4737	28.8895	25.9947	20.2789	31.7474	26	20.3053	31.7211	21.8895	16.6105	27.2368	17.1421	12.5421	21.7895	12.7211	8.70526	16.7789	8.35	4.93333	11.8167		Greece	77.0479	72.9869
South America	Chile	8273	94	2937	433	5	1.15473		Chile	13.1263	8.06316	18.2474	12.7579	7.74737	17.8	11.3632	6.38947	16.3895	8.97368	4.12105	13.8632	6.61053	2.24211	11.0105	5.08421	0.805263	9.4	4.52632	0.163158	8.90526	5.3	0.663158	9.97368	6.81053	1.92632	11.7316	8.49474	3.41579	13.5947	10.1211	4.97368	15.3263	11.9889	6.82778	17.1722		Chile	63.6142	66.7673
Europe	Portugal	18091	599	383	1774	59	3.32582		Portugal	9.63684	5.59474	13.7368	10.2105	5.8	14.6842	12.3526	7.58947	17.1684	14.2789	9.28421	19.3368	17.1632	11.7263	22.6579	21.0579	14.9789	27.1842	22.8	16.4158	29.2421	23.2789	16.7105	29.8737	20.9684	15.0368	26.9632	17.6053	12.7053	22.5632	12.6737	8.52105	16.8684	10.0944	6.17778	14.0556		Portugal	79.3468	76.375
Asia	Lebanon	658	21	85	96	3	3.125		Lebanon	8.44737	4.2	12.7316	9.68947	4.90526	14.5316	12.5263	7.19474	17.8842	16.1158	10.2842	21.9684	19.8263	13.4895	26.2053	23.4789	16.9316	30.0947	26.0947	19.4895	32.7211	26.5211	20.0474	33.0632	24.1211	17.7737	30.5053	20.4105	14.3684	26.4947	14.3526	8.92632	19.8263	9.88333	5.42222	14.4167		Lebanon	77.9977	73.5832
Asia	Syria	33	2	5	2	0.1	5		Syria	6.77368	1.86842	11.7263	9	3.39474	14.6632	12.9421	6.54737	19.3789	17.5105	10.4737	24.6105	22.5	14.7632	30.3053	27.3842	19.1368	35.6684	30.3895	22.1105	38.7368	30.2789	22.0158	38.5526	26.3632	18.1632	34.6368	20.8053	13.4105	28.2632	13.1316	6.62632	19.6895	8.06111	2.82222	13.3556		Syria	75.3216	66.7992
Asia	Iran	76389	4777	49933	909	57	6.27063		Iran	5.93158	-0.0157895	11.9	8.25789	2.22105	14.3158	13.3368	6.79474	19.9	18.5	11.6368	25.3684	23.7737	16.3947	31.2263	28.0895	20.3474	35.8737	29.8947	22.4789	37.3684	28.6526	20.9053	36.4737	24.9053	16.7789	33.0737	19.4684	11.7105	27.2789	12.3895	5.67895	19.1526	7.46667	1.3	13.6667		Iran	63.5397	60.0352
Africa	Morocco	2024	127	229	55	3	5.45455		Morocco	10.1053	4.28421	15.9842	11.3474	5.64737	17.1	14.0526	8.14211	20	16.4105	10.6	22.2895	19.8053	13.7	25.9579	23.7211	17.2105	30.3	26.6895	19.7158	33.7316	26.8263	20.0053	33.6842	23.1632	16.8895	29.4684	19.4789	13.5789	25.3842	14.4632	8.94737	20.0105	11.1056	5.52778	16.7333		Morocco	68.0543	65.3167
Australia/Oceania	New Zealand	1386	9	728	287	2	0.696864		New_Zealand	15.3895	10.3632	20.4737	15.6684	10.6842	20.6842	14.0895	9.21579	19.0316	11.6105	7.22105	16.0579	8.96842	4.95263	13.0632	6.65263	2.77895	10.5579	5.70526	1.73158	9.71579	6.83158	2.75263	10.9632	8.61053	4.27368	12.9947	10.1842	5.59474	14.7737	11.8737	7.13684	16.6105	14.2	9.52222	18.9333		New_Zealand	77.5538	77.6014
Asia	Cyprus	715	12	65	592	10	1.68919		Cyprus	10.3947	6.24211	14.6	11.5105	6.92105	16.1421	14.1158	8.99474	19.3053	17.4895	11.9684	23.0895	21.4158	15.6737	27.2	25.6	19.8158	31.4368	28.5684	22.8947	34.2632	28.7895	23.2316	34.4211	25.9	20.3632	31.4842	21.6737	16.3263	27.0474	16.2053	11.1737	21.3158	12.0556	7.61111	16.5556		Cyprus	77.3059	73.6395
Asia	Jordan	401	7	250	39	0.7	1.79487		Jordan	8.96316	3.52105	14.4737	10.9474	4.95263	17.0211	14.5789	7.96316	21.2316	18.9105	11.6053	26.2579	23.1526	15.4947	30.8579	26.5	18.3105	34.7474	28.5895	20.5789	36.6316	28.7	20.6211	36.8263	26.1526	18.2368	34.1211	21.9474	14.5211	29.4105	15.4053	8.86842	21.9895	10.7556	4.95556	16.6167		Jordan	67.4357	59.5436
Africa	Tunisia	780	35	43	66	3	4.54545		Tunisia	11.1579	6.28421	16.0895	11.9895	6.71053	17.3421	15.2632	9.78947	20.7842	18.7211	12.9316	24.5316	22.6263	16.6421	28.6421	26.9895	20.5684	33.4421	29.9684	23.2368	36.7684	29.6947	23.2947	36.1421	26.5053	20.8421	32.2158	22.3842	17.0947	27.7211	16.7368	11.6421	21.8421	12.4444	7.67778	17.2722		Tunisia	65.6027	62.3716
Asia	Israel	12501	130	2563	1444	15	1.03878		Israel	12.1316	7.33684	16.9684	13.3105	8.01053	18.6684	15.9263	10.1895	21.6895	19.1316	12.8	25.5211	22.3737	15.9842	28.8158	25.3368	19.0158	31.7	27.5158	21.6684	33.4053	27.9316	22.0684	33.8263	26.1053	20.3474	31.9158	23.0895	17.1105	29.1263	17.9789	12.2053	23.8211	13.9389	8.86667	19.05		Israel	71.787	68.145
Asia	Iraq	1415	79	812	35	2	5.71429		Iraq	9.63684	3.94737	15.3579	12.4263	6.31053	18.5842	16.5421	9.82105	23.2789	21.7211	14.6474	28.8737	27.4632	19.7316	35.2316	32.0632	23.8526	40.3526	34.4053	25.9211	42.9368	34.1789	25.4421	42.9789	30.2316	21.3368	39.2	24.5737	16.6105	32.5737	15.9947	9.4	22.6684	10.7667	4.96667	16.6222		Iraq	70.6158	60.5384
Asia	Pakistan	6383	111	1446	29	0.5	1.72414		Pakistan	9.59474	2.62105	16.5789	11.9263	5.14211	18.7474	17.5421	10.6684	24.4632	23.1895	16.0842	30.3474	27.4684	20.2895	34.7105	29.5	22.8368	36.2316	29.1211	23.4789	34.8368	28.0105	22.4526	33.6211	25.9053	19.4158	32.4579	22.2105	14.4789	29.9526	16.4105	8.58421	24.2789	11.4	4.10556	18.7389		Pakistan	56.5997	55.2781
South America	Argentina	2443	111	596	54	2	3.7037		Argentina	21.9684	15.0211	28.9632	20.9421	14.3632	27.5842	18.5421	12.0368	25.0895	14.9895	8.76316	21.2368	11.0632	5.38421	16.7737	8.64211	3.03684	14.3263	7.97895	1.88947	14.0684	9.97368	3.26316	16.7	12.6579	5.76842	19.5737	15.8	9.07895	22.5368	18.4053	11.3684	25.4895	20.7778	13.7889	27.8111		Argentina	58.1911	62.8122
Africa	Libya	35	1	9	5	0.1	2		Libya	13.0105	6.09474	19.9842	15.0316	7.87368	22.2579	18.6526	10.9789	26.3579	22.8474	14.9895	30.7632	27.1	19.2158	35.0474	29.6421	21.5842	37.7421	30.4053	22.9	37.9474	30.1947	22.8789	37.5895	28.4526	21.1895	35.7579	24.1684	16.9684	31.4421	18.6789	11.6737	25.7211	14.1833	7.68889	20.6944		Libya	51.2522	44.7757
Africa	Algeria	2160	336	708	49	8	16.3265		Algeria	12.3368	5.26842	19.4526	14.7789	7.51579	22.1	18.6895	11.2684	26.1474	22.9579	15.4632	30.4842	27.3632	19.8632	34.9105	31.7526	24.1421	39.4053	33.3842	25.6632	41.1474	32.7526	25.3053	40.2526	29.5053	22.2842	36.7579	24.5579	17.5947	31.5526	18.0211	11.1053	24.9789	13.4278	6.63333	20.2556		Algeria	44.0711	36.8866
Africa	Egypt	2505	183	589	24	2	8.33333		Egypt	13.8053	6.97368	20.7316	15.7579	8.45263	23.1263	19.0421	11.5263	26.5895	23.2	15.3526	31.0947	27.2316	19.5158	35	29.6421	21.9053	37.4579	30.5789	23.5263	37.6632	30.8368	23.7579	37.9632	28.7737	21.8737	35.7421	25.1579	18.1842	32.1632	19.7263	12.8947	26.5895	15.2722	8.44444	22.15		Egypt	54.1597	46.8051
Asia	Hong Kong	1017	4	459	136	0.5	0.367647		Hong_Kong	15.5789	12.2947	18.9263	16.8526	13.6263	20.1263	19.4474	16.3421	22.5895	23.1895	20.2474	26.1632	26.3368	23.3263	29.3895	28.0053	25.1526	30.9211	28.7579	25.4526	32.0895	28.6263	25.3421	31.9632	27.7579	24.5	31.0789	25.2579	21.9842	28.5579	21.3789	18.1526	24.6526	17.1056	13.7333	20.5333		Hong_Kong	72.6451	76.4962
North America	Mexico	5399	406	2125	42	3	7.14286		Mexico	16.3632	8.68421	24.0526	17.8474	9.69474	26.0368	19.8947	11.5421	28.2895	22.6053	14.2684	30.9842	24.5895	16.4263	32.7842	26.1368	18.9158	33.4105	25.9579	19.4158	32.5526	25.9474	19.4211	32.5211	24.7421	18.2947	31.2263	22.5	15.5263	29.5474	18.9421	11.3158	26.6158	16.5389	9.02778	24.0944		Mexico	64.6108	60.1479
Africa	Burundi	5	1	0	0.4	0.08	20		Burundi	20.3579	14.6947	26.0526	20.7158	14.7421	26.7474	20.5842	14.8947	26.3158	20.3421	14.8421	25.8842	20.3421	14.7526	25.9789	19.6263	13.0737	26.2368	19.6211	12.3737	26.9368	21.0579	13.8842	28.3105	21.4895	14.7316	28.2947	21.3526	15.0105	27.7421	20.3842	14.7789	26.0368	20.2444	14.7667	25.7667		Burundi	79.9461	78.0187
South America	Peru	11475	254	3108	348	8	2.29885		Peru	20.6632	15.2421	26.1105	20.6526	15.2895	26.0368	20.5842	15.0789	26.1158	20.3	14.5368	26.1105	19.6	13.6737	25.5737	18.8211	12.4632	25.2053	18.5211	12.0526	25.0263	19	12.3632	25.6684	19.5632	13.0895	26.0526	20.0158	13.7947	26.2737	20.4105	14.2684	26.6053	20.2944	14.3111	26.3167		Peru	84.238	84.7842
Asia	Kuwait	1405	3	206	329	0.7	0.212766		Kuwait	13.8	8.38947	19.2579	16.3263	10.6316	22.0421	20.9632	14.3895	27.6	26.0368	19.4632	32.6211	32.4737	25.2211	39.7789	36.4211	28.6263	44.2526	37.7368	30.1632	45.3632	37.4474	29.5895	45.3526	34.0632	26.0895	42.0368	28.7526	21.3	36.2368	20.3842	14.3789	26.4105	15	9.44444	20.6167		Kuwait	64.0197	57.7009
South America	Uruguay	492	8	260	142	2	1.40845		Uruguay	24.3474	18.6579	30.0895	23.8	18.6895	28.9737	21.6	16.1789	27.0895	18.6105	13.4526	23.8368	15.0947	10.6632	19.5789	12.1895	7.53684	16.9158	11.7474	7.14737	16.4105	13.4316	8.51579	18.3789	14.9474	10.0368	19.8947	17.5895	12.4947	22.7368	20.2053	14.7368	25.7211	22.5444	16.8222	28.3222		Uruguay	66.6323	70.0224
Asia	Saudi Arabia	5862	79	931	168	2	1.19048		Saudi_Arabia	16.0526	10.4579	21.7	18.1579	12.2526	24.1211	21.6895	15.4947	27.9632	25.8842	19.5789	32.2316	30.2211	23.5632	36.8895	32.8895	25.9895	39.8263	33.4789	27.0211	39.9526	33.6947	27.0474	40.4053	31.3263	24.4316	38.2789	26.9474	20.1579	33.7947	21.4368	15.4053	27.5526	17.3111	11.5944	23.0667		Saudi_Arabia	55.781	49.0839
Africa	South Africa	2506	34	410	42	0.6	1.42857		South_Africa	23.7316	16.9053	30.6211	23.6632	17	30.3632	22	15.0947	28.9632	18.7842	11.8684	25.7526	15.5895	8.02105	23.2053	12.4895	4.83684	20.1737	12.0895	4.13684	20.1053	13.9211	5.86316	22.0474	16.6895	8.71053	24.7474	19.5421	11.9842	27.1579	21.1474	13.8632	28.4947	22.8667	15.8167	29.9778		South_Africa	56.1778	57.7976
Asia	Yemen	1	0	0	0.03	0	0		Yemen	19.2737	14.1211	24.4842	20.3316	15.2158	25.5	22	16.7316	27.3263	24.8737	19.6842	30.1105	27.2105	21.8368	32.6	28.9	23.5	34.3526	28.0842	23.1474	33.0579	27.9368	23.0684	32.8368	27.2632	21.9842	32.5737	24.3	18.7947	29.8579	21.6632	16.2632	27.1158	20.1222	14.9333	25.3611		Yemen	74.261	71.3983
South America	Bolivia	397	28	7	34	2	5.88235		Bolivia	22.9789	17.8789	28.1421	22.8737	17.8053	28.0053	22.5474	17.2579	27.8842	21.8421	15.7368	28.0105	19.4842	13.0737	25.9211	18.3263	11.5105	25.1684	18.5053	11.2158	25.8316	19.7526	12.0474	27.4895	21.7579	14.2632	29.2842	22.8789	16.1737	29.6263	23.2895	17.1	29.5263	23.1167	17.6	28.65		Bolivia	81.333	82.4561
South America	Ecuador	7858	388	780	445	22	4.94382		Ecuador	22.4526	16.4211	28.5421	22.5263	16.7211	28.3789	22.5632	16.8474	28.3263	22.5421	16.7105	28.4368	22.2526	16.3632	28.1526	21.5579	15.7632	27.4263	21.2632	15.2474	27.3053	21.5579	15.0789	28.0842	21.8	15.2211	28.4158	22.0684	15.7737	28.4263	22.0368	15.6105	28.5211	22.0944	15.7778	28.4667		Ecuador	79.8526	80.4913
Asia	Laos	19	0	1	3	0	0		Laos	18.8053	13.5421	24.1158	20.5263	14.8579	26.2263	22.5895	17.1053	28.1263	25.0526	20.1053	30.0684	25.8158	21.5474	30.1211	26.0263	22.3842	29.6895	25.7053	22.4	29.0579	25.4947	22.0474	28.9842	25.1105	21.4263	28.8632	23.8684	19.9	27.8842	21.7789	17.2211	26.3947	19.4611	14.6778	24.2889		Laos	73.5111	70.1993
Asia	Vietnam	267	0	171	3	0	0		Vietnam	20.4368	16.9842	23.9579	21.7263	18.0579	25.4579	23.0105	18.0368	28.0474	26.0947	22.2	30.0368	27.3895	23.5263	31.3263	27.7684	24.1316	31.4684	27.7105	24.2474	31.2	27.5316	23.9474	31.1474	26.8211	23.2947	30.4	25.4895	21.9316	29.1053	23.6316	20.0579	27.2474	21.4944	17.9333	25.1167		Vietnam	78.4892	75.1537
Africa	Namibia	16	0	3	6	0	0		Namibia	24.4211	18.0421	30.8474	24.0263	18.0579	30.0526	23.0158	16.9421	29.1368	21.0053	14.3842	27.6895	17.9842	10.3632	25.6684	15.3	7.47895	23.1895	15.0105	6.88947	23.1842	16.6368	8.31053	25.0158	19.5316	11.2474	27.8789	22.3105	14.5737	30.0579	23.2474	16.0526	30.5	24.2167	17.2389	31.2278		Namibia	53.2881	57.7561
Africa	Angola	19	2	5	0.6	0.06	10		Angola	22.9684	17.4947	28.5158	23.0263	17.5789	28.5211	23.1474	17.6263	28.7368	22.7053	16.5474	28.9316	21.1842	13.7737	28.6684	19.0263	10.8526	27.2579	18.6316	10.3053	27.0158	20.4	12.2263	28.6526	22.4789	14.8947	30.1105	23.4842	16.8211	30.1632	23.0526	17.1474	28.9895	22.9944	17.4944	28.5333		Angola	76.9181	76.525
Asia	Bahrain	1671	7	663	982	4	0.407332		Bahrain	16.7263	11.4	22.1158	19.1158	13.4263	24.8421	23.1684	16.7842	29.6105	28.3421	21.7158	35.0316	34.0053	26.8895	41.1789	36.6263	29.2737	44.0263	38.2211	31.3737	45.1105	37.5684	30.6842	44.4947	34.6526	27.5474	41.8211	30.0895	23.1316	37.1158	23.4053	17.2105	29.6632	18.5667	13.15	24.0278		Bahrain	65.8525	59.618
Africa	Zambia	48	2	30	3	0.1	3.33333		Zambia	23.2947	18.1895	28.4474	23.4895	18.2737	28.7526	23.3	17.8211	28.8474	22.1	15.7579	28.4947	20.2421	12.6526	27.8684	18.2	9.96842	26.4421	17.6579	9.14737	26.2053	20.1737	11.6368	28.7632	23.5053	15.0421	32.0211	25.3263	17.6421	33.0526	24.9105	18.5263	31.3368	23.85	18.6	29.1278		Zambia	81.8774	80.8498
Asia	Qatar	3711	7	406	1288	2	0.15528		Qatar	17.7421	13.0421	22.4947	19.5526	14.5737	24.5684	23.3316	17.6684	29.0474	28.2105	22.2737	34.1947	33.4105	26.8316	40.0053	35.7842	29.2368	42.3842	36.9263	30.9474	42.9895	36.4474	30.5368	42.3842	34.0368	27.9158	40.2158	30.2789	24.2842	36.3368	24.4211	19.1632	29.6737	19.65	14.9111	24.4611		Qatar	67.2202	63.2427
Asia	Myanmar	74	4	2	1	0.07	7		Myanmar	18.9368	12.1579	25.7421	20.7368	13.5211	28.0263	23.3368	16.4421	30.2579	25.9053	19.9	31.9526	25.9	21.3263	30.5053	25.4684	21.9789	29.0105	25.1895	21.9684	28.4842	25.2158	21.8684	28.6	25.2789	21.5263	29.0789	24.5579	20.3158	28.8579	22.2895	16.8737	27.7579	19.8444	13.8111	25.9333		Myanmar	70.0837	62.8305
Asia	UAE	5365	33	1034	542	3	0.553506		United_Arab_Emirates	18.8579	13.8263	23.9526	20.2737	15.1105	25.5	23.5737	17.7737	29.4579	28.0053	21.7842	34.3105	32.2947	25.6368	39.0158	34.0263	27.6842	40.4211	35.2421	29.4474	41.1	34.8789	29.3684	40.4316	32.9526	26.9474	39.0474	29.5895	23.5579	35.6632	24.7105	19.1526	30.3263	20.7722	15.7611	25.85		United_Arab_Emirates	66.6265	64.6538
Africa	Zimbabwe	23	3	1	2	0.2	10		Zimbabwe	24.5	18.9789	30.0368	24.4474	18.9474	30.0158	23.6737	17.9263	29.4684	21.7526	15.2684	28.2789	19.3737	11.8579	26.9526	17.0684	9.40526	24.7684	16.5211	8.54737	24.5368	19.0158	10.6632	27.4158	22.4	14.2737	30.5789	24.8211	17.4263	32.2526	25.2737	18.8158	31.7737	24.7556	19.1778	30.4		Zimbabwe	77.5965	79.3428
Africa	Malawi	16	2	0	0.8	0.1	12.5		Malawi	23.9316	19.6684	28.2632	23.9474	19.6737	28.2842	23.7263	19.2474	28.2368	22.6158	17.7947	27.4789	21.1158	15.6474	26.6316	19.4368	13.4789	25.4421	18.7474	12.7579	24.7842	20.2579	14.0211	26.5158	22.7632	16.3211	29.2737	24.9211	18.8526	31.0263	25.5211	20.0368	31.0421	24.7444	20.2167	29.3444		Malawi	82.8494	82.5026
Africa	Tanzania	88	4	11	1	0.07	7		Tanzania	23.7895	18.7526	28.8737	23.9316	18.5789	29.3158	23.8421	18.6947	29.0632	23.1158	18.2158	28.0632	22.5632	17.3053	27.8579	21.2579	15.4368	27.1316	20.8	14.6316	27.0263	21.8263	15.6421	28.0526	23.1	16.8368	29.4105	24.1895	18.1	30.3474	24.1474	18.6	29.7526	23.8778	18.8667	28.9389		Tanzania	78.3031	77.5333
North America	Dominican Republic	3614	189	208	333	17	5.10511		Dominican_Republic	22.9421	18.2263	27.7105	23.2895	18.4684	28.1947	23.9684	19.1158	28.8789	24.8842	20.3053	29.5	25.4	20.9842	29.8579	26.1737	21.7158	30.6737	26.3789	21.7842	31.0105	26.8789	22.3895	31.4105	26.6	22.0632	31.1895	25.8947	21.5	30.3789	24.8684	20.5263	29.2421	23.7667	19.2889	28.3222		Dominican_Republic	75.616	74.4961
North America	Honduras	419	31	9	42	3	7.14286		Honduras	22.1	17.6211	26.6105	22.7526	17.6526	27.9105	23.9895	18.3474	29.6842	25.1263	19.7632	30.5263	25.6737	20.7526	30.6526	25.2684	21.0053	29.5632	24.9526	20.7053	29.2368	25.1053	20.6842	29.5789	25.1579	20.7053	29.6316	24.3263	20.0737	28.6105	22.9789	18.7632	27.2579	22.7	18.4778	26.9889		Honduras	80.892	77.0833
Asia	India	12322	405	1432	9	0.3	3.33333		India	17.2632	10.3947	24.1526	19.8316	12.8158	26.9158	24.0105	16.8105	31.2632	27.7263	20.8789	34.6211	29.6947	23.3474	36.0842	28.8789	23.8263	33.9842	26.9947	23.0842	30.9316	26.4474	22.7737	30.1737	26.2526	21.8684	30.6947	24.9053	19.1842	30.6684	21.4105	14.8368	28.0421	18.2778	11.4611	25.1444		India	62.811	56.7503
Africa	Ethiopia	85	3	15	0.7	0.03	4.28571		Ethiopia	21.5211	13.3632	29.7474	23.0474	14.9263	31.2316	24.0579	16.6158	31.5474	24.5	17.6895	31.3684	24.2474	17.7526	30.7789	23.7526	17.6421	29.8947	23.0053	17.5263	28.5474	22.7158	17.0474	28.4316	23.1842	16.9053	29.5053	22.4632	15.6211	29.3263	21.8368	14.5158	29.1895	21.1833	13.3	29.1		Ethiopia	54.0209	52.3227
North America	Guatemala	180	5	19	10	0.3	3		Guatemala	22.0316	16.5737	27.5474	22.8368	16.8421	28.8842	24.2053	17.8789	30.5474	25.5105	19.4421	31.6211	25.8368	20.3053	31.3947	25.5632	20.6842	30.4842	25.1368	20.2474	30.1158	25.1579	20	30.3789	24.8947	20.0263	29.8158	24.2263	19.5842	28.9211	22.8	17.7947	27.8579	22.4944	17.3611	27.6722		Guatemala	79.5519	76.542
Asia	Oman	910	4	131	178	0.8	0.449438		Oman	20.6684	16.0632	25.3	21.6684	17.1158	26.2842	24.3158	19.4158	29.2895	27.8632	22.7895	32.9684	30.4789	25.4421	35.5842	30.6895	26.1316	35.2737	29.1211	24.9947	33.2947	28.1842	24.1474	32.2789	28.1474	23.7053	32.6579	27.3053	22.1737	32.5	24.9316	19.9526	29.9632	22.1444	17.6056	26.7444		Oman	67.4166	67.207
North America	Cuba	814	24	151	72	2	2.77778		Cuba	22.8947	18.1895	27.6316	23.5211	18.7842	28.3263	24.4526	19.4684	29.5	25.5158	20.5526	30.5474	26.6842	22.1579	31.2684	27.6158	23.3368	31.9737	28.0579	23.5053	32.6684	28.1947	23.6421	32.8263	27.8474	23.4789	32.2526	26.9421	22.9	31.0158	25.2579	21.0526	29.5316	24.1778	19.8278	28.5611		Cuba	78.1369	75.7832
North America	Haiti	41	3		4	0.3	7.5		Haiti	23.4263	18.6947	28.1895	23.8	19.0316	28.6158	24.4579	19.5421	29.4211	25.2	20.6105	29.8632	25.8474	21.4895	30.2474	26.7368	22.3	31.2316	26.9421	22.2737	31.7	27.2737	22.6316	32	27	22.5368	31.5368	26.2842	22.0158	30.5842	25.1579	20.9895	29.4053	24.1111	19.6111	28.65		Haiti	74.0844	73.1815
North America	Jamaica	125	5	21	42	2	4.7619		Jamaica	23.9	19.5632	28.3	24.2526	19.9684	28.5789	24.7421	20.4	29.1421	25.5105	21.2632	29.8211	25.8053	21.9895	29.6632	26.6211	22.8526	30.4211	26.8316	22.6105	31.1	27.2421	23.0842	31.4737	26.7316	22.7053	30.8	26.1263	22.5158	29.7842	25.5158	21.6947	29.3842	24.9889	20.8333	29.2167		Jamaica	81.485	79.4712
Africa	Botswana	13	1	0	6	0.4	6.66667		Botswana	26.6684	20.0684	33.3053	26.2211	19.8579	32.6421	25.0053	18.3158	31.7632	22.1895	14.8474	29.5842	18.6579	9.84211	27.5368	15.5789	6.51579	24.6895	15.1474	5.63684	24.7316	18.2158	8.58421	27.9158	22.2158	12.9105	31.5789	25.4789	17.2789	33.7368	26.2737	18.9684	33.6368	26.5889	19.7389	33.5111		Botswana	66.1829	68.6706
Africa	DRC	254	21	21	3	0.2	6.66667		DR_Congo	24.5053	19.1158	29.9526	24.9	19.3053	30.5684	25.0789	19.6053	30.6053	24.9526	19.5632	30.4158	24.7737	19.0737	30.5105	23.7474	17.7	29.8316	23.3684	17.3947	29.3842	24	18.1579	29.9	24.4737	18.6632	30.3368	24.6789	19.1842	30.2474	24.5	19.2158	29.8211	24.4167	19.2611	29.6333		DR_Congo	75.7869	73.7707
Africa	Uganda	55	0	12	1	0	0		Uganda	24.5368	17.2737	31.8263	25.2158	17.9895	32.4947	25.0789	18.5053	31.6789	24.3158	18.5368	30.1579	23.8632	18.3263	29.4632	23.0421	17.3789	28.7474	22.9316	17.2842	28.6105	23.0316	17.3158	28.7632	23.3526	17.3474	29.4211	23.6632	17.4421	29.9316	23.8158	17.4684	30.1737	23.8111	17.05	30.6333		Uganda	59.221	58.005
Africa	Madagascar	110	0	29	4	0	0		Madagascar	25.3737	21.3474	29.4789	25.3579	21.3474	29.4211	25.2842	21.0895	29.5158	24.2474	19.8053	28.7474	22.5474	17.7368	27.4368	20.7474	15.7579	25.7842	20.0789	15.0842	25.1211	20.6053	15.4526	25.8053	21.7895	16.4895	27.1474	23.2947	18.3211	28.3474	24.3737	19.7632	29.0474	25.2	21	29.4389		Madagascar	81.6907	82.8457
Asia	Bangladesh	1231	50	49	7	0.3	4.28571		Bangladesh	18.6263	12.4	24.9211	21.3158	14.8947	27.7789	25.3526	19.2421	31.4842	27.5053	22.5684	32.5053	27.9789	23.9684	32.0684	28.1158	25.0316	31.2526	27.9632	25.2474	30.7421	28.1526	25.3368	31.0105	28.1421	25.0263	31.3105	27.0316	23.2789	30.8474	23.7316	18.5579	28.9579	20.1778	14.2778	26.1389		Bangladesh	69.2653	63.26
South America	Colombia	2979	127	354	59	2	3.38983		Colombia	25.1632	20.0263	30.3368	25.4316	20.2947	30.6211	25.5316	20.7947	30.3158	25.3	20.9053	29.7263	24.8211	20.5526	29.1526	24.5	20.4	28.6474	24.4105	19.9263	28.9316	24.6895	20.0053	29.4211	24.9211	20.1526	29.7316	24.9474	20.5158	29.4	24.9105	20.5789	29.2737	25.0111	20.4167	29.65		Colombia	78.8036	77.1269
Australia/Oceania	Papua New Guinea	2	0	0	0.2	0	0		Papua_New_Guinea	25.7737	20.7	30.8789	25.6526	20.7158	30.6579	25.5947	20.6421	30.5789	25.5316	20.4211	30.7211	25.3474	20.8053	29.9526	24.8421	19.7579	29.9789	24.4526	19.3895	29.5632	24.6105	19.4474	29.8105	25.0474	19.6684	30.4684	25.6053	20.1368	31.1158	25.7842	20.2368	31.3842	25.8778	20.6222	31.1778		Papua_New_Guinea	80.3637	81.4348
Africa	Mauritius	324	9	65	255	7	2.7451		Mauritius	25.7684	22.1263	29.4632	25.9316	22.5053	29.3895	25.6105	22.1842	29.0789	24.6737	21.4421	27.9632	22.9	19.3789	26.5105	21.1947	17.7737	24.7105	20.3737	17.1632	23.6895	20.3842	17.0105	23.8158	20.9842	17.4053	24.6579	22.1842	18.5211	25.9368	23.6474	19.8368	27.5158	25.0222	21.2389	28.8222		Mauritius	81.3218	83.3076
North America	Nicaragua	9	1	4	1	0.2	20		Nicaragua	24.2737	19.6526	28.9526	24.8053	19.7211	29.9368	25.6895	20.3684	31.0579	26.6211	21.3842	31.9053	26.7	21.9789	31.4895	26.0632	21.8158	30.3579	26.0158	21.9053	30.1895	25.7947	21.4737	30.1842	25.7579	21.4684	30.0947	25.4684	21.1842	29.7895	24.5632	20.3684	28.8053	24.5556	20.1778	28.9667		Nicaragua	79.7076	75.6982
Australia/Oceania	Australia	6447	63	3686	253	2	0.790514		Australia	28.2	21.6263	34.8474	27.4947	21.1632	33.8474	25.7263	19.3737	32.1421	22.6684	16.0526	29.3474	18.5316	11.9474	25.1684	15.5632	9.07895	22.0842	15.0263	8.13684	21.9684	16.5211	9.06316	24.0421	20.0158	12.4579	27.6316	23.3211	15.8316	30.8579	25.8	18.6474	33.0158	27.2444	20.3444	34.1889		Australia	45.8985	49.5321
Africa	Equatorial Guinea	51	0	4	36	0	0		Equatorial_Guinea	25.4526	21.4684	29.5105	25.9632	21.5211	30.4263	25.7368	21.3947	30.1789	25.7105	21.2211	30.2316	25.5368	21.4105	29.7211	24.6737	20.9842	28.4	23.8632	20.3632	27.4053	23.8211	20.3263	27.3789	24.5263	20.6895	28.4474	24.7316	20.9211	28.5895	24.8895	21.0263	28.8105	25.0167	21.1889	28.9278		Equatorial_Guinea	83.4879	82.0815
North America	Trinidad and Tobago	114	8	19	81	6	7.40741		Trinidad_and_Tobago	25.2526	20.8684	29.6789	25.2053	20.6316	29.8053	25.7368	21.1	30.4158	26.4684	21.9263	31.0579	26.8789	22.6842	31.1579	26.5632	22.8211	30.4211	26.5421	22.6474	30.4895	26.7526	22.6579	30.8947	26.9158	22.6421	31.2053	26.7684	22.5316	31.0632	26.4316	22.3368	30.5789	25.75	21.65	29.9111		Trinidad_and_Tobago	84.6194	82.0048
Africa	Eritrea	35	0	0	10	0	0		Eritrea	22.8684	15.9	29.8842	24.5579	17.4579	31.7158	25.8526	18.7053	33.0526	27.7316	20.9	34.6	28.7474	22.1368	35.4474	29.1474	22.4211	35.9211	28.3684	22.5368	34.2421	27.5053	21.8211	33.2158	27.3316	21.0684	33.6158	26.4474	20.0211	32.9368	25.1895	18.4737	31.9526	23.4333	16.5667	30.3389		Eritrea	62.1247	57.6301
Africa	Congo	117	5	11	21	0.9	4.28571		Congo	25.1053	20.3158	29.9632	25.6526	20.4211	30.9368	25.9737	20.8105	31.1737	25.9737	20.9737	31.0211	25.5895	20.8737	30.3842	24.3158	19.7947	28.8947	23.8579	19.4421	28.3368	23.9684	19.5684	28.4053	24.4316	19.9	29.0158	24.9316	20.4263	29.5105	24.8211	20.3211	29.3895	24.9444	20.3667	29.5778		Congo	79.6897	77.1772
North America	El Salvador	159	6	30	25	0.9	3.6		El_Salvador	24.4	17.5158	31.3158	24.8316	17.6895	32.0158	25.9737	18.6	33.4158	26.7474	20.0316	33.4947	26.2789	20.4684	32.1316	25.3895	20.0684	30.7474	25.7579	20.2421	31.3105	25.4316	19.9158	30.9895	24.8579	19.8737	29.8684	24.6158	19.5579	29.7211	23.9947	18.2368	29.7895	24.1667	17.8944	30.45		El_Salvador	64.9271	62.6076
North America	Costa Rica	626	4	67	123	0.8	0.650407		Costa_Rica	24.9632	19.4368	30.5316	25.2526	19.4842	31.0895	26.0526	20.1842	31.9842	26.6684	20.9684	32.4105	26.1421	21.0263	31.3053	25.4368	20.6895	30.2	25.6316	20.9211	30.3947	25.3947	20.4579	30.3579	25.1211	20.3421	29.9474	24.8105	20.0684	29.6105	24.3474	19.7	29.0474	24.5778	19.4833	29.7222		Costa_Rica	78.7899	78.1263
South America	Brazil	28320	1736	14026	133	8	6.01504		Brazil	26.2263	21.4684	31.0158	26.1474	21.4158	30.9632	26.1053	21.4105	30.8316	25.8474	21.0684	30.6842	24.8737	19.8	29.9947	24.2	18.6474	29.8158	24.1737	18.1842	30.2211	25.0579	18.8368	31.3316	26.0421	20.1842	31.9684	26.6526	21.0895	32.2526	26.4211	21.2842	31.5947	26.3111	21.4556	31.1944		Brazil	81.725	82.6635
Asia	Malaysia	5072	83	2647	157	3	1.91083		Malaysia	25.5053	21.8526	29.2	25.6474	21.7526	29.6053	26.1105	22.0789	30.2158	26.5053	22.3316	30.7474	26.6526	22.4737	30.8842	26.4263	22.2158	30.6947	26.2368	22.0211	30.5053	26.2526	21.9526	30.5789	26.0421	21.8053	30.3263	25.9316	21.7895	30.1211	25.7526	21.8526	29.7263	25.6889	22.0222	29.4111		Malaysia	87.416	87.1885
Asia	Philippines	5453	349	353	50	3	6		Philippines	25.2105	21.4737	28.9895	25.3947	21.4211	29.4263	26.1842	21.8526	30.5421	27.1474	22.7368	31.6053	27.4158	23.1421	31.7263	26.9474	22.9316	30.9947	26.4842	22.6579	30.3737	26.5263	22.7316	30.3632	26.4526	22.6	30.3526	26.3211	22.3895	30.2737	26.1368	22.3316	29.9895	25.6333	22.0056	29.3056		Philippines	83.5889	82.591
South America	Paraguay	161	8	23	23	1	4.34783		Paraguay	27.9368	22.3316	33.5526	27.3474	21.9789	32.7684	26.2211	20.6684	31.8421	24.0263	18.4842	29.6	20.0263	14.7526	25.3263	18.9211	13.8737	24.0263	18.6737	12.7895	24.6053	20.9	14.2684	27.5789	23.1158	16.6632	29.6158	25.5158	19.7105	31.3842	26.1737	20.2105	32.1895	27.4056	21.7056	33.1444		Paraguay	68.339	72.1524
Africa	Mozambique	29	0	2	0.9	0	0		Mozambique	26.6895	22.1737	31.2579	26.6684	22.2263	31.1737	26.2579	21.7263	30.8368	24.7526	19.8632	29.7	22.9842	17.3684	28.6474	21.1895	15.3316	27.0842	20.4579	14.5263	26.4421	21.9474	15.6895	28.2632	24.0316	17.7895	30.3158	25.8158	19.9421	31.7579	26.8421	21.4105	32.3368	26.9389	22.25	31.6944		Mozambique	78.3892	78.8279
Asia	Indonesia	5136	469	446	19	2	10.5263		Indonesia	26.0842	21.7947	30.4053	26.1789	21.8105	30.6263	26.3684	21.8737	30.9053	26.5789	22.0474	31.1474	26.5474	21.9474	31.2158	26.1526	21.5474	30.7789	25.9	21.2211	30.6158	25.9737	21.1526	30.8632	26.1526	21.2842	31.0526	26.5632	21.6947	31.4684	26.5789	21.9316	31.2947	26.4111	22.0333	30.8333		Indonesia	84.7727	84.5465
Africa	Mauritania	7	1	2	2	0.2	10		Mauritania	20.9211	13.3263	28.5474	22.9158	15.1211	30.7474	26.4105	18.4105	34.4368	29.2895	21.4	37.2	32.3	24.5105	40.1632	33.9526	26.4105	41.5316	33.7474	26.4421	41.1158	32.7368	25.9316	39.5842	31.6316	24.8684	38.4368	30.0421	23.0684	37.0368	25.7632	18.6053	32.9632	21.4611	14.3778	28.5833		Mauritania	29.7767	29.2009
North America	Panama	3574	95	72	828	22	2.657		Panama	25.4263	21.2526	29.6684	25.7368	21.4	30.1421	26.4842	22.0842	30.9421	26.9105	22.6263	31.2421	26.5579	22.7316	30.4316	25.9211	22.2105	29.7053	26.2211	22.3211	30.2	25.8737	22.0737	29.7158	25.5526	21.8684	29.2842	25.4053	21.7895	29.0632	24.9632	21.4	28.5316	25.1444	21.3722	28.9722		Panama	81.177	79.9967
South America	Venezuela	197	9	111	7	0.3	4.28571		Venezuela	25.6842	20.3368	31.0947	25.9737	20.3737	31.6316	26.5526	21.0421	32.1211	26.6684	21.6158	31.7789	26.2	21.5526	30.9053	25.5789	21.2526	29.9526	25.4105	20.9526	29.9263	25.7368	21.1105	30.3947	26.0421	21.1684	30.9526	26.1632	21.2947	31.0895	26.0789	21.2895	30.9053	25.7722	20.8833	30.7167		Venezuela	74.8078	71.8639
Africa	Gabon	80	1	4	36	0.4	1.11111		Gabon	26.2158	22.1947	30.3	26.3737	21.8	30.9842	26.5895	21.8895	31.3316	26.5737	21.9474	31.2684	26.1842	21.9737	30.4526	24.6579	20.8684	28.4684	23.8158	20.1105	27.5579	23.9842	20.2526	27.7474	25.0158	21.0316	29.0158	25.6421	21.5789	29.7632	25.4526	21.4105	29.5526	25.5222	21.5944	29.4667		Gabon	80.7632	79.0951
Africa	Cameroon	848	17	165	32	0.6	1.875		Cameroon	24.2737	17.4368	31.1632	25.9842	19.1421	32.9105	26.8895	20.7053	33.1211	27.0316	21.4263	32.7053	26.0263	20.9421	31.1368	24.8263	20.2263	29.4526	23.9947	19.9526	28.1053	23.7842	19.8316	27.8053	24.0316	19.5263	28.6	24.6789	19.6842	29.7263	24.7684	18.8	30.7842	24.1222	17.5222	30.8056		Cameroon	57.7274	53.0747
Africa	Niger	570	14	90	24	0.6	2.5		Niger	19.4211	11.0421	27.8579	22.8105	14.1842	31.4842	26.8895	18.1842	35.6421	31.2158	23.0842	39.4105	33.3526	25.3632	41.4105	33.4632	26.0421	40.9421	31.9737	25.0737	38.9316	30.8579	24.4737	37.2737	30.9368	23.7474	38.1737	29.2	21.3526	37.1	24.6526	16.2368	33.1316	20.5056	12.15	28.9056		Niger	25.7213	21.6997
Africa	Sudan	32	5	4	0.7	0.1	14.2857		Sudan	21.4053	13.1632	29.6842	24.0316	15.5579	32.5421	26.9316	18.3947	35.5316	30.1421	21.6421	38.6789	32.1474	24.2368	40.0842	32.2526	24.8632	39.6947	31.0947	24.6211	37.6158	30.3579	24.2368	36.5316	30.3526	23.7421	37	29.3684	22.0105	36.7895	25.6	17.8421	33.4	22.3333	14.3778	30.3333		Sudan	33.9931	27.8511
Africa	Kenya	225	10	53	4	0.2	5		Kenya	25.9105	19.3526	32.5105	26.7368	19.9579	33.5684	27.1474	20.8263	33.5526	26.4842	21.0211	31.9947	25.5789	20.3158	30.8842	24.4	18.9737	29.8474	23.9211	18.5474	29.3632	24.2474	18.8368	29.7316	25.0526	19.0789	31.0737	25.8421	20.0211	31.7158	25.5737	20.1	31.0895	25.5944	19.6222	31.6167		Kenya	60.0227	58.9372
Africa	Liberia	59	6	4	12	1	8.33333		Liberia	25.6684	19.3684	32.0368	26.5	20.2421	32.8158	27.3105	21.2316	33.4158	27.0105	21.2158	32.8526	26.3842	21.0526	31.7737	25.6632	20.9579	30.4158	24.5632	20.1421	29.0211	24.2842	19.9368	28.6947	24.9053	20.3421	29.5211	25.5526	20.5842	30.5842	26.0474	20.8105	31.3474	25.6833	20.0167	31.3778		Liberia	69.577	69.3169
Africa	Chad	23	0	2	1	0	0		Chad	21.0737	12.1263	30.0737	24.0526	14.8737	33.2579	27.3368	18.4	36.3105	30.4895	21.9368	39.0737	31.7632	23.7579	39.8	31.5789	24.1474	39.0632	30.2316	23.6158	36.9263	28.8947	22.8368	35.0105	29.2474	22.4368	36.0789	28.0632	20.3158	35.8526	24.6789	16.2	33.2211	21.8667	13.1167	30.65		Chad	29.1845	24.5473
Asia	Singapore	3699	10	652	632	2	0.316456		Singapore	26.5789	23.4737	29.7474	27.1789	23.6737	30.7368	27.6053	23.9421	31.3263	27.7947	23.8842	31.7526	28.0947	24.2684	31.9737	27.8632	24.0947	31.6684	27.5526	23.8947	31.2737	27.5105	23.8842	31.2053	27.2842	23.4474	31.1684	27.2947	23.3421	31.2895	26.9842	23.3263	30.6947	26.6167	23.4222	29.8611		Singapore	86.4339	84.4652
Africa	CAR	12	0	4	2	0	0		Central_African_Rep	24.5895	16.1684	33.0579	26.8737	18.1421	35.6737	27.7263	20.2947	35.1895	27.5737	21.3158	33.8789	26.5895	20.9632	32.2632	25.2526	20.0789	30.4789	24.5316	19.7947	29.3211	24.1947	19.5105	28.9211	24.4	19.2526	29.6053	24.8737	19.1105	30.7	24.9368	17.4632	32.4316	24.3722	15.9778	32.8		Central_African_Rep	47.4457	43.9167
Asia	Thailand	2643	43	1497	38	0.6	1.57895		Thailand	24.1105	18.0158	30.2579	25.8895	19.4842	32.3421	27.7737	21.6632	33.9316	29.2	23.5684	34.8737	28.6	23.9105	33.3368	28.0158	23.9789	32.1158	27.6	23.8263	31.4368	27.4368	23.6474	31.2842	27.2158	23.2789	31.2105	26.8316	22.5895	31.1211	25.7684	20.7842	30.8053	24.2333	18.7	29.8389		Thailand	72.2083	68.7178
Africa	Somalia	80	5	2	5	0.3	6		Somalia	25.5579	19.3579	31.7895	26.5211	20.1947	32.9263	27.7947	21.4421	34.2053	28.8105	22.9474	34.7368	28.9053	23.2947	34.5737	28.5105	23.0895	33.9526	27.7737	22.7158	32.8579	27.7895	22.4211	33.2158	28.3579	22.5737	34.2053	27.2737	21.5737	33.0474	26.4211	20.4474	32.4579	25.6556	19.6667	31.6778		Somalia	66.0321	66.1768
Asia	Sri Lanka	238	7	63	11	0.3	2.72727		Sri_Lanka	26.0316	22.1421	29.9579	26.7895	22.4158	31.2	28	23.5632	32.5	28.5316	24.4947	32.6421	28.7263	25.2053	32.3	28.4368	25.2737	31.6421	28.2737	24.9526	31.6316	28.0158	24.6842	31.3842	27.8632	24.3842	31.3789	27.4526	23.9263	30.9789	26.6263	23.1526	30.1316	26.1222	22.7722	29.5278		Sri_Lanka	75.8101	73.8913
Asia	Cambodia	122	0	96	7	0	0		Cambodia	25.6053	20.4474	30.8053	26.9263	21.5632	32.3105	28.1263	22.3947	33.9158	29.3211	24.2526	34.4474	28.8526	24.3895	33.3579	28.1684	24.1158	32.2526	27.7	24.1526	31.3105	27.7158	24.0579	31.4263	27.4263	23.8632	31.0474	27.1895	23.5158	30.9368	26.8158	22.7421	30.9263	25.8333	21.3	30.4278		Cambodia	73.4514	69.839
Africa	Mali	148	13	34	7	0.6	8.57143		Mali	21.5316	13.6737	29.4263	24.4842	16.3211	32.7053	28.3632	20.1579	36.6263	31.5368	23.7316	39.3789	33.8684	26.6526	41.1368	34.0316	27.3421	40.7895	32.3579	26.1	38.6684	30.9474	25.0526	36.9316	31.1211	24.8316	37.4474	30.1526	23.1421	37.1895	26.3789	18.6421	34.1842	22.3167	14.5833	30.0889		Mali	26.3002	23.1447
Africa	Sierra Leone	13	0	0	2	0	0		Sierra_Leone	25.9	19.3842	32.4684	27.4211	20.7947	34.1	28.5053	22.1737	34.9105	28.3474	22.7421	33.9895	27.4789	22.6737	32.3579	26.5211	22.3158	30.7474	25.3895	21.8789	28.9895	25.2	21.7316	28.6789	25.7684	21.7789	29.7842	26.3316	21.8053	30.9158	26.7368	21.6526	31.8737	26.1167	20.0278	32.2444		Sierra_Leone	62.7176	62.9036
Africa	Guinea-Bissau	43	0	0	22	0	0		Guinea-Bissau	25.3632	17.8526	32.9316	26.6895	18.8789	34.5895	28.8526	21.1474	36.6474	29.7789	22.6526	36.9421	29.7526	23.6316	35.9105	28.4632	23.6105	33.3632	26.9895	23.2053	30.8	26.4421	23.0368	29.8947	26.9368	23.0421	30.8737	27.8947	23.0579	32.8	27.6421	21.5632	33.7789	25.6444	18.25	33.0944		Guinea-Bissau	48.9541	49.4817
Africa	Guinea	404	1	31	31	0.08	0.258065		Guinea	25	17.1579	32.8947	26.9105	18.9053	34.9579	28.9579	21.4526	36.5211	29.4211	22.6947	36.2211	28.4368	22.6684	34.2579	26.4895	21.5368	31.5053	25.2105	20.7632	29.6947	24.6368	20.5211	28.7947	25.1737	20.5211	29.8579	25.8474	20.5263	31.2316	25.9895	19.2211	32.8053	24.7722	16.8722	32.7333		Guinea	42.5364	42.1873
Africa	Gambia	9	1	2	4	0.4	10		Gambia	25.2842	16.3158	34.2632	26.8737	17.8684	35.8842	29.2737	19.9684	38.5842	30.4	21.6368	39.2368	31.1105	23.2158	39.0684	30.2474	24.0947	36.4737	28.6579	23.8842	33.4684	27.8053	23.5842	32.1053	27.8368	23.1421	32.5632	29.0947	23.1158	35.1053	27.9421	20.2789	35.6474	25.5833	16.8722	34.3722		Gambia	36.6666	36.438
Africa	Ivory Coast	638	6	114	24	0.2	0.833333		Ivory_Coast	26.3895	19.2211	33.6105	28.5053	21.9105	35.1421	29.2842	23.3105	35.2789	28.7789	23.3737	34.2	27.7842	22.8947	32.7158	26.4789	22.2158	30.7895	25.4316	21.6105	29.2842	25.1263	21.4526	28.8526	25.7	21.5684	29.8895	26.5263	21.8684	31.2263	27.0105	21.4158	32.6579	26.2833	19.8667	32.7778		Ivory_Coast	54.8067	55.9857
Africa	Senegal	314	2	190	19	0.1	0.526316		Senegal	25.1947	16.5526	33.8632	26.7895	17.9895	35.6316	29.4579	20.5789	38.3842	30.9579	22.5526	39.4105	31.7789	24.2053	39.4105	30.7474	24.5526	37.0263	29.0474	24.1158	34.0632	28.1895	23.8053	32.6316	28.3737	23.5421	33.2895	29.5158	23.2368	35.8632	28.0895	20.2053	36.0105	25.5833	16.9778	34.2056		Senegal	32.4883	32.4638
Africa	Nigeria	373	11	99	2	0.05	2.5		Nigeria	25.0421	17.4158	32.6895	27.7895	20.3842	35.2316	29.9158	22.9632	36.9053	30.5842	24.4895	36.7526	29.5211	24.1053	35.0158	27.9053	23.0737	32.7737	26.4632	22.2895	30.7053	25.7105	21.8	29.6947	26.3632	21.7526	31.0316	27.3316	21.7526	32.9579	26.7895	19.6579	33.9632	25.3056	17.7333	32.9333		Nigeria	40.3533	38.8451
Africa	Ghana	636	8	17	20	0.3	1.5		Ghana	27.3105	20.6947	33.9526	29.5947	23.4053	35.8158	30.2737	24.5526	36.0263	29.7263	24.7158	34.8053	28.6684	24.0737	33.3263	27.1526	23.1263	31.2474	26.1895	22.6368	29.7684	25.7421	22.2842	29.2474	26.2789	22.4211	30.2105	27.3053	22.7053	31.9842	27.8895	22.0737	33.7579	27.1833	20.9	33.5389		Ghana	47.1544	48.4685
Africa	Togo	81	3	35	10	0.4	4		Togo	27.5105	20.8368	34.2421	29.4737	22.9842	36.0211	30.3947	24.3579	36.4842	29.7526	24.4474	35.1263	28.6053	23.7789	33.5105	26.9579	22.6316	31.3316	25.9474	22.1684	29.7421	25.4526	21.7526	29.1842	26.1316	21.9947	30.3368	27.2421	22.2526	32.2684	27.9947	21.6526	34.3789	27.6167	21.0167	34.2444		Togo	46.1038	48.2854
Africa	South Sudan	4	0	0	0.4	0	0		South_Sudan	27.5158	19.0789	36.0105	29.6368	21.2895	38.0526	30.7053	23.0474	38.4316	30.5842	23.7842	37.4211	29.0632	22.9684	35.1842	27.3	21.8474	32.7842	26.5474	21.6684	31.4737	26.2211	21.1526	31.3421	26.7947	21.1632	32.4947	27.4842	21.1684	33.8632	27.6684	20.3632	35.0211	27.2167	19.0389	35.4833		South_Sudan	39.4684	35.7023
Africa	Benin	35	1	18	3	0.08	2.66667		Benin	26.9737	19.6579	34.3158	29.4316	22.2579	36.6684	31.1632	24.5105	37.8632	31.0737	25.2737	36.9263	29.7316	24.5789	34.9526	27.8263	23.1684	32.5368	26.5579	22.5263	30.6368	25.8368	22.0211	29.7	26.4947	22.1211	30.9158	27.7842	22.4684	33.1421	28.0316	20.8895	35.2105	27.1722	19.7722	34.6389		Benin	37.3506	38.1558
Africa	Burkina Faso	542	32	226	26	2	7.69231		Burkina_Faso	25.3	17.0474	33.5895	28.4053	20.2579	36.5947	31.7579	24.0684	39.4842	33.1368	26.5263	39.7895	32.4316	26.5263	38.3579	30.1	24.6684	35.5842	27.7947	22.9579	32.6737	26.8053	22.3842	31.2842	27.7	22.6947	32.7368	29.4579	23.1947	35.7579	28.4368	20.3895	36.5526	25.9611	17.7722	34.2278		Burkina_Faso	22.7903	22.1968
Asia	Palestine	308	2	62	60	0.4	0.666667		Palestine																																						Palestine
Asia	Taiwan	395	6	137	17	0.3	1.76471		Taiwan																																						Taiwan
[truncated: 10 more columns]

## Sheet: Median Age
List of countries by median age (Retrieved 04/15/2020)
https://en.wikipedia.org/wiki/List_of_countries_by_median_age
CIA World Factbook
https://www.cia.gov/library/publications/resources/the-world-factbook/fields/343rank.html
Rank	Country	Mean Age
1	MONACO	55.4
2	JAPAN	48.6
3	SAINT PIERRE AND MIQUELON	48.5
4	GERMANY	47.8
5	ITALY	46.5
6	ANDORRA	46.2
7	HONG KONG	45.6
8	SAINT BARTHELEMY	45.6
9	GREECE	45.3
10	SAN MARINO	45.2
11	SLOVENIA	44.9
12	ISLE OF MAN	44.6
13	PORTUGAL	44.6
14	AUSTRIA	44.5
15	LITHUANIA	44.5
16	LATVIA	44.4
17	GUERNSEY	44.3
18	CROATIA	43.9
19	SPAIN	43.9
20	BULGARIA	43.7
21	ESTONIA	43.7
22	LIECHTENSTEIN	43.7
23	BERMUDA	43.6
24	HUNGARY	43.6
25	PUERTO RICO	43.6
26	SERBIA	43.4
27	BOSNIA AND HERZEGOVINA	43.3
28	CZECHIA	43.3
29	KOREA, SOUTH	43.2
30	SAINT HELENA, ASCENSION, AND TRISTAN DA CUNHA	43.2
31	FINLAND	42.8
32	NETHERLANDS	42.8
33	SWITZERLAND	42.7
34	ROMANIA	42.5
35	MALTA	42.3
36	TAIWAN	42.3
37	CUBA	42.1
38	DENMARK	42
39	POLAND	41.9
40	CANADA	41.8
41	SLOVAKIA	41.8
42	VIRGIN ISLANDS	41.8
43	FRANCE	41.7
44	BELGIUM	41.6
45	UKRAINE	41.2
46	SINT MAARTEN	41.1
47	SWEDEN	41.1
48	BELARUS	40.9
49	MACAU	40.8
50	UNITED KINGDOM	40.6
51	CAYMAN ISLANDS	40.5
52	RUSSIA	40.3
53	ARUBA	39.9
54	MONTENEGRO	39.6
55	BARBADOS	39.5
56	LUXEMBOURG	39.5
57	NORWAY	39.5
58	MACEDONIA	39
59	THAILAND	39
60	GEORGIA	38.6
61	UNITED STATES	38.5
62	CHINA	38.4
63	UNITED ARAB EMIRATES	38.4
64	COOK ISLANDS	38.3
65	CYPRUS	37.9
66	IRELAND	37.8
67	TRINIDAD AND TOBAGO	37.8
68	MOLDOVA	37.7
69	AUSTRALIA	37.5
70	JERSEY	37.5
71	BRITISH VIRGIN ISLANDS	37.2
72	FAROE ISLANDS	37.2
73	NEW ZEALAND	37.2
74	ICELAND	37.1
75	SAINT LUCIA	36.9
76	SEYCHELLES	36.8
77	CURACAO	36.7
78	ARMENIA	36.6
79	SAINT KITTS AND NEVIS	36.5
80	MAURITIUS	36.3
81	ANGUILLA	35.7
82	SINGAPORE	35.6
83	CHILE	35.5
84	GIBRALTAR	35.5
85	URUGUAY	35.5
86	SAINT VINCENT AND THE GRENADINES	35.3
87	DOMINICA	34.9
88	MONTSERRAT	34.8
89	KOREA, NORTH	34.6
90	TURKS AND CAICOS ISLANDS	34.6
91	ALBANIA	34.3
92	GREENLAND	34.3
93	WALLIS AND FUTUNA	34
94	PALAU	33.9
95	LEBANON	33.7
96	QATAR	33.7
97	SRI LANKA	33.7
98	FRENCH POLYNESIA	33.3
99	GRENADA	33.3
100	SAINT MARTIN	33.3
101	BRAZIL	33.2
102	BAHRAIN	32.9
103	NEW CALEDONIA	32.9
104	BAHAMAS, THE	32.8
105	NORTHERN MARIANA ISLANDS	32.8
106	ANTIGUA AND BARBUDA	32.7
107	TUNISIA	32.7
108	AZERBAIJAN	32.6
109	COSTA RICA	32.6
110	ARGENTINA	32.4
111	TURKEY	32.2
112	VIETNAM	31.9
113	IRAN	31.7
114	KAZAKHSTAN	31.6
115	COLOMBIA	31.2
116	BRUNEI	31.1
117	INDONESIA	31.1
118	SURINAME	31
119	SAUDI ARABIA	30.8
120	KOSOVO	30.5
121	ISRAEL	30.4
122	PANAMA	30.1
123	UZBEKISTAN	30.1
124	VENEZUELA	30
125	FIJI	29.9
126	MONGOLIA	29.8
127	KUWAIT	29.7
128	PARAGUAY	29.7
129	MALDIVES	29.5
130	GUAM	29.4
131	JAMAICA	29.4
132	MEXICO	29.3
133	BURMA	29.2
134	MALAYSIA	29.2
135	TURKMENISTAN	29.2
136	BHUTAN	29.1
137	MOROCCO	29.1
138	PERU	29.1
139	ALGERIA	28.9
140	ECUADOR	28.8
141	INDIA	28.7
142	SOUTH AFRICA	28
143	BANGLADESH	27.9
144	DOMINICAN REPUBLIC	27.9
145	EL SALVADOR	27.7
146	GUYANA	27.5
147	KYRGYZSTAN	27.3
148	NICARAGUA	27.3
149	AMERICAN SAMOA	27.2
150	NAURU	27
151	CABO VERDE	26.8
152	TUVALU	26.6
153	CAMBODIA	26.4
154	MICRONESIA, FEDERATED STATES OF	26.3
155	OMAN	26.2
156	LIBYA	25.8
157	BOTSWANA	25.7
158	KIRIBATI	25.7
159	SAMOA	25.6
160	BOLIVIA	25.3
161	NEPAL	25.3
162	TAJIKISTAN	25.3
163	DJIBOUTI	24.9
164	LESOTHO	24.7
165	HONDURAS	24.4
166	EGYPT	24.1
167	HAITI	24.1
168	PHILIPPINES	24.1
169	TONGA	24.1
170	LAOS	24
171	PAPUA NEW GUINEA	24
172	BELIZE	23.9
173	MARSHALL ISLANDS	23.8
174	ESWATINI	23.7
175	JORDAN	23.5
176	SOLOMON ISLANDS	23.5
177	SYRIA	23.5
178	GUATEMALA	23.2
179	VANUATU	23
180	PAKISTAN	22
181	WEST BANK	21.9
182	GAMBIA, THE	21.8
183	NAMIBIA	21.8
184	WESTERN SAHARA	21.8
185	GHANA	21.4
186	IRAQ	21.2
187	GABON	21
188	MAURITANIA	21
189	COMOROS	20.9
190	ZIMBABWE	20.5
191	COTE D'IVOIRE	20.3
192	EQUATORIAL GUINEA	20.3
193	ERITREA	20.3
194	MADAGASCAR	20.3
195	CENTRAL AFRICAN REPUBLIC	20
196	KENYA	20
197	TOGO	20
198	ETHIOPIA	19.8
199	YEMEN	19.8
200	RWANDA	19.7
201	TIMOR-LESTE	19.6
202	AFGHANISTAN	19.5
203	CONGO, REPUBLIC OF THE	19.5
204	SENEGAL	19.4
205	SAO TOME AND PRINCIPE	19.3
206	GUINEA	19.1
207	SIERRA LEONE	19.1
208	NIGERIA	18.6
209	SOUTH SUDAN	18.6
210	CAMEROON	18.5
211	SOMALIA	18.5
212	SUDAN	18.3
213	TANZANIA	18.2
214	GAZA STRIP	18
215	GUINEA-BISSAU	18
216	LIBERIA	18
217	BURKINA FASO	17.9
218	BURUNDI	17.7
219	BENIN	17
220	MOZAMBIQUE	17
221	ZAMBIA	16.9
222	MALAWI	16.8
223	CONGO, DEMOCRATIC REPUBLIC OF THE	16.7
224	CHAD	16.1
225	MALI	16
226	ANGOLA	15.9	2018 est.
227	UGANDA	15.7
228	NIGER	14.8

## Sheet: USA
United State Of America
USA	mean	1545	62	0.033	10.3	68	38.5
State	Largest	Cases	Deaths	Deaths	Mean Tem.	RH	Median
	City	/1Mil	/1Mil	/Cases	(C)	(%)	Age (y)
Maine	Portland	578	18	0.031	4	69	44.9
New Hampshire	Manchester	812	20	0.025	6	69	43
Vermont	Burlington	1214	48	0.04	2	78	42.8
West Virginia	Charleston	384	5	0.013	11	78	42.7
Florida	Jacksonville	1093	29	0.027	24	64	42.2
Connecticut	Bridgeport	4120	242	0.059	7	67	41
Pennsylvania	Philadelphia	2092	61	0.029	11	61	40.8
Delaware	Wilmington	2028	45	0.022	10	66	40.7
Rhode Island	Providence	3340	82	0.025	7	67	40.1
New Jersey	Newark	7997	355	0.044	9	61	40
Montana	Billings	388	7	0.018	3	62	39.9
Michigan	Detroit	2818	193	0.068	6	69	39.8
Wisconsin	Milwaukee	644	31	0.048	4	75	39.6
South Carolina	Charleston	738	22	0.03	19	76	39.6
Massachusetts	Boston	4380	162	0.037	7	60	39.4
Ohio	Columbus	669	31	0.046	9	69	39.4
Oregon	Portland	407	14	0.034	9	67	39.4
Alabama	Birmingham	853	25	0.029	17	73	39.2
Hawaii	Honolulu	364	6	0.016	23	77	39.2
New York	New York City	10897	591	0.054	8	69	39
Kentucky	Louisville	498	26	0.052	11	71	38.9
North Carolina	Charlotte	519	13	0.025	15	73	38.9
Maryland	Baltimore	1671	58	0.035	11	65	38.8
Tennessee	Nashville	914	20	0.022	14	71	38.8
Missouri	Kansas City	804	24	0.03	11	71	38.7
Virginia	Virginia Beach	773	23	0.03	13	73	38.4
Illinois	Chicago	1918	74	0.039	5	72	38.3
Arkansas	Little Rock	525	11	0.021	15	77	38.3
Iowa	Des Moines	637	17	0.027	7	74	38.2
Nevada	Las Vegas	1099	44	0.04	14	44	38.1
New Mexico	Albuquerque	709	17	0.024	11	39	38.1
Minnesota	Minneapolis	327	16	0.049	3	73	38.1
Wyoming	Cheyenne	493	2	0.004	5	59	38
Indiana	Indianapolis	1349	66	0.049	9	71	37.9
Arizona	Phoenix	570	20	0.035	19	38	37.9
Washington	Seattle	1480	75	0.051	8	73	37.7
Mississippi	Jackson	1124	41	0.036	19	80	37.7
Louisiana	New Orleans	4707	237	0.05	23	73	37.2
South Dakota	Sioux Falls	1351	7	0.005	4	76	37.1
Colorado	Denver	1436	59	0.041	9	50	36.9
Georgia	Atlanta	1455	54	0.037	17	70	36.9
Kansas	Wichita	514	26	0.051	12	64	36.9
California	Los Angeles	682	22	0.032	17	57	36.8
Oklahoma	Oklahoma City	578	31	0.054	15	65	36.7
Idaho	Boise	867	23	0.027	6	60	36.6
Nebraska	Omaha	473	11	0.023	8	70	36.6
North Dakota	Fargo	485	12	0.025	-3	90	35.2
Texas	Houston	556	13	0.023	23	71	34.8
Alaska	Anchorage	397	12	0.03	-8	88	34.6
Dis. of Columbia	Washington	3210	105	0.033	12	65	34
Utah	Salt Lake City	835	7	0.008	7	59	31

## Sheet: Italy
	Italy
		Total	Total	Deaths	Deaths	Temp.	RH	Wind	Density	Mean
	Region	Cases	Deaths	/1Mil.	/Cases	(◦ C)	(%)	km/h	pop/km2	Age (y)
	(N) Lombardia	62153	11377	1131	0.183	9.2	69	9	422	44.3
	(N) Valle d’Aosta	958	121	963	0.13	8.4	70	9	39	45.1
	(N) Emilia-Romagna	21029	2788	625	0.133	9.7	75	10	199	45.4
	(N) Liguria	5936	807	520	0.136	11.9	62	15	286	48.2
	(N) Trentino-A. Adige	5444	541	505	0.099	9.8	56	6	79	42.8
	(C) Marche	5503	746	489	0.136	9.5	72	12	162	45.6
	(N) Piemonte	18229	2015	463	0.111	9.3	66	8	172	46.1
	(N) Veneto	14624	940	192	0.064	10	67	8	267	44.6
	(C) Abruzzo	2274	240	183	0.106	10	72	12	121	45.2
	(N) Friuli Venezia G.	2544	212	174	0.083	10.1	62	11	153	46.6
	(C) Toscana	7666	556	149	0.073	10.7	71	11	162	46.2
	(S) Puglia	3184	288	71	0.09	11.6	76	14	206	43.6
	(C) Umbria	1322	54	61	0.041	9	72	13	104	46
	(S) Molise	263	15	49	0.057	7.7	74	13	69	45.8
	(C) Lazio	5232	311	53	0.059	12.4	64	12	341	44
	(S) Sardegna	1161	83	51	0.071	12.4	76	13	68	45.6
	(S) Campania	3807	278	48	0.073	13.1	63	12	424	41.6
	(S) Calabria	971	71	36	0.073	12.5	75	15	128	43.4
	(S) Sicilia	2535	181	36	0.071	13.2	73	15	194	43
	(S) Basilicata	320	21	37	0.066	9.4	76	14	56	44.7

## Sheet: Air Polution
2019 World Air Quality Index Report
IQAir
Web site: https://www.iqair.com/world-most-polluted-cities?page=3&perPage=50&cities=
									Cases/1Mil	Deaths/1Mil	Deaths/ Cases (%)	March	March
			rank	country	AQI		Country	Mean Age				Mean T (°C)	RH (%)			Rank	Country	AQI	Rank	County	AQI	Rank	Country	AQI
			4	Afghanistan	58.8		AFGHANISTAN	19.5	20	0.6	3	8.57368	49.983			1	Bangladesh	83.3	34	Laos	23.1	67	Lithuania	14.5
							ALBANIA	34.3	172	9	5.23256	7.48421	64.4855			2	Pakistan	65.8	35	Chile	22.6	68	Czech Republic	14.5
			40	Algeria	21.2		ALGERIA	28.9	49	8	16.3265	18.6895	33.4352			3	Mongolia	62	36	Greece	22.5	69	Latvia	13.3
			62	Angola	15.9		ANGOLA	15.9	0.6	0.06	10	23.1474	77.5628			4	Afghanistan	58.8	37	Saudi Arabia	22.1	70	Belgium	12.5
			65	Argentina	14.6		ARGENTINA	32.4	54	2	3.7037	18.5421	68.2871			5	India	58.1	38	South Africa	21.6	71	France	12.3
			23	Armenia	25.5		ARMENIA	36.6	375	6	1.6	1.93684	51.9992			6	Indonesia	51.7	39	Nigeria	21.4	72	Austria	12.2
			89	Australia	8		AUSTRALIA	37.5	253	2	0.790514	25.7263	50.6161			7	Bahrain	46.8	40	Algeria	21.2	73	Japan	11.4
			72	Austria	12.2		AUSTRIA	44.5	1592	44	2.76382	2.83158	73.0848			8	Nepal	44.5	41	Cambodia	21.1	74	Germany	11
							AZERBAIJAN	32.6	124	1	0.806452	6.27895	69.4129			9	Uzbekistan	41.2	42	Israel	20.8	75	Netherlands	10.9
			7	Bahrain	46.8		BAHRAIN	32.9	982	4	0.407332	23.1684	52.1807			10	Iraq	39.6	43	Turkey	20.6	76	Switzerland	10.9
			1	Bangladesh	83.3		BANGLADESH	27.9	7	0.3	4.28571	25.3526	58.5429			11	China Mainland	39.1	44	Hong Kong SAR	20.3	77	Ireland	10.6
							BELARUS	40.9	395	4	1.01266	0.831579	76.951			12	United Arab Emirates	38.9	45	Guatemala	20.2	78	United Kingdom	10.5
			70	Belgium	12.5		BELGIUM	41.6	2897	383	13.2206	6.55263	78.9221			13	Kuwait	38.3	46	Ethiopia	20.1	79	Costa Rica	10.4
							BENIN	17	3	0.08	2.66667	31.1632	44.7487			14	Bosnia & Herzegovina	34.6	47	Georgia	20.1	80	Puerto Rico	10.2
							BOLIVIA	25.3	34	2	5.88235	22.5474	80.5674			15	Vietnam	34.1	48	Mexico	20	81	Russia	9.9
			14	Bosnia & Herzegovina	34.6		BOSNIA AND HERZEGOVINA	43.3	338	12	3.5503	6.14211	67.196			16	Kyrgyzstan	33.2	49	Cyprus	19.7	82	Spain	9.7
							BOTSWANA	25.7	6	0.4	6.66667	25.0053	69.3632			17	North Macedonia	32.4	50	Malaysia	19.4	83	Luxembourg	9.6
			63	Brazil	15.8		BRAZIL	33.2	133	8	6.01504	26.1053	82.792			18	Syria	32.2	51	Croatia	19.1	84	Denmark	9.6
			24	Bulgaria	25.5		BULGARIA	43.7	108	5	4.62963	6.17895	68.3462			19	DR Congo	32.1	52	Singapore	19	85	Malta	9.4
							BURKINA FASO	17.9	26	2	7.69231	31.7579	25.5191			20	Myanmar	31	53	Poland	18.7	86	Portugal	9.3
							BURUNDI	17.7	0.4	0.08	20	20.5842	79.5319			21	Ghana	30.3	54	Romania	18.3	87	USA	9
			41	Cambodia	21.1		CAMBODIA	26.4	7	0	0	28.1263	68.9969			22	Uganda	29.1	55	Jordan	18.3	88	Ecuador	8.6
							CAMEROON	18.5	32	0.6	1.875	26.8895	57.1181			23	Armenia	25.5	56	Egypt	18	89	Australia	8
			90	Canada	7.7		CANADA	41.8	747	27	3.61446	-15.5053	100			24	Bulgaria	25.5	57	Philippines	17.6	90	Canada	7.7
							CENTRAL AFRICAN REPUBLIC	20	2	0	0	27.7263	51.2584			25	Sri Lanka	25.2	58	Taiwan	17.2	91	New Zealand	7.5
							CHAD	16.1	1	0	0	27.3368	24.3691			26	South Korea	24.8	59	Italy	17.1	92	Norway	6.9
			35	Chile	22.6		CHILE	35.5	433	5	1.15473	11.3632	67.1214			27	Iran	24.3	60	Ukraine	16.6	93	Sweden	6.6
			11	China Mainland	39.1		CHINA	38.4	57	2	3.50877	2.63158	61.4373			28	Thailand	24.3	61	Slovakia	16.1	94	Estonia	6.2
			64	Colombia	14.6		COLOMBIA	31.2	59	2	3.38983	25.5316	79.182			29	Kazakhstan	23.6	62	Angola	15.9	95	Finland	5.6
							CONGO	19.5	21	0.9	4.28571	25.9737	77.0366			30	Kosovo	23.5	63	Brazil	15.8	96	Iceland	5.6
			79	Costa Rica	10.4		COSTA RICA	32.6	123	0.8	0.650407	26.0526	77.7745			31	Macao SAR	23.5	64	Colombia	14.6	97	U.S. Virgin Islands	3.5
			51	Croatia	19.1		CROATIA	43.9	424	8	1.88679	7.42105	68.1768			32	Serbia	23.3	65	Argentina	14.6	98	Bahamas	3.3
							CUBA	42.1	72	2	2.77778	24.4526	74.6197			33	Peru	23.3	66	Hungary	14.6
			49	Cyprus	19.7		CYPRUS	37.9	592	10	1.68919	14.1158	68.1505
			68	Czech Republic	14.5		CZECHIA	43.3	580	16	2.75862	3.67368	74.0607
			84	Denmark	9.6		DENMARK	42	1153	53	4.5967	2.9	84.6203
							DOMINICAN REPUBLIC	27.9	333	17	5.10511	23.9684	73.2248
			19	DR Congo	32.1		DR_CONGO	16.7	3	0.2	6.66667	25.0789	74.877
			88	Ecuador	8.6		ECUADOR	28.8	445	22	4.94382	22.5632	81.6992
			56	Egypt	18		EGYPT	24.1	24	2	8.33333	19.0421	41.5534
							EL SALVADOR	27.7	25	0.9	3.6	25.9737	62.7219
							EQUATORIAL GUINEA	20.3	36	0	0	25.7368	83.4651
							ERITREA	20.3	10	0	0	25.8526	55.2589
			94	Estonia	6.2		ESTONIA	43.7	1055	26	2.46445	-0.9	82.9638
			46	Ethiopia	20.1		ETHIOPIA	19.8	0.7	0.03	4.28571	24.0579	53.423
			95	Finland	5.6		FINLAND	42.8	584	13	2.22603	-4.65263	83.5514
			71	France	12.3		FRANCE	41.7	2265	263	11.6115	7.77368	74.1486
							GABON	21	36	0.4	1.11111	26.5895	78.9736
							GAMBIA, THE	21.8	4	0.4	10	29.2737	35.55
			47	Georgia	20.1		GEORGIA	38.6	77	0.8	1.03896	0.373684	63.1978
			74	Germany	11		GERMANY	47.8	1593	43	2.69931	4.88947	76.7107
			21	Ghana	30.3		GHANA	21.4	20	0.3	1.5	30.2737	56.5232
			36	Greece	22.5		GREECE	45.3	210	10	4.7619	10.9158	67.8393
			45	Guatemala	20.2		GUATEMALA	23.2	10	0.3	3	24.2053	75.7593
							GUINEA	19.1	31	0.08	0.258065	28.9579	44.9303
							GUINEA-BISSAU	18	22	0	0	28.8526	48.735
							HAITI	24.1	4	0.3	7.5	24.4579	71.995
							HONDURAS	24.4	42	3	7.14286	23.9895	72.6427
			44	Hong Kong SAR	20.3		HONG KONG	45.6	136	0.5	0.367647	19.4474	77.54
			66	Hungary	14.6		HUNGARY	43.6	163	14	8.58896	6.20526	70.7729
			5	India	58.1		INDIA	28.7	9	0.3	3.33333	24.0105	47.0348
			6	Indonesia	51.7		INDONESIA	31.1	19	2	10.5263	26.3684	84.4651
			27	Iran	24.3		IRAN	31.7	909	57	6.27063	13.3368	51.2759
			10	Iraq	39.6		IRAQ	21.2	35	2	5.71429	16.5421	51.7296
			77	Ireland	10.6		IRELAND	37.8	2541	90	3.54191	6.72632	83.4445
			42	Israel	20.8		ISRAEL	30.4	1444	15	1.03878	15.9263	63.6744
			59	Italy	17.1		ITALY	46.5	2732	358	13.104	9.48421	72.7181
							Ivory_Coast	20.3	24	0.2	0.833333	29.2842	61.6498
							JAMAICA	29.4	42	2	4.7619	24.7421	79.196
			73	Japan	11.4		JAPAN	48.6	64	1	1.5625	4.66316	73.4431
			55	Jordan	18.3		JORDAN	23.5	39	0.7	1.79487	14.5789	50.4407
			29	Kazakhstan	23.6		KAZAKHSTAN	31.6	69	0.9	1.30435	-0.731579	78.0438
							KENYA	20	4	0.2	5	27.1474	61.5574
			13	Kuwait	38.3		KUWAIT	29.7	329	0.7	0.212766	20.9632	47.4488
			16	Kyrgyzstan	33.2		KYRGYZSTAN	27.3	69	0.8	1.15942	-2.38947	41.6228
			34	Laos	23.1		LAOS	24	3	0	0	22.5895	71.9059
			69	Latvia	13.3		LATVIA	44.4	353	3	0.849858	0.0473684	80.3765
							LEBANON	33.7	96	3	3.125	12.5263	68.7602
							LIBERIA	18	12	1	8.33333	27.3105	69.3511
							LIBYA	25.8	5	0.1	2	18.6526	39.8164
			67	Lithuania	14.5		LITHUANIA	44.5	401	11	2.74314	0.915789	78.0649
							MADAGASCAR	20.3	4	0	0	25.2842	81.1143
							MALAWI	16.8	0.8	0.1	12.5	23.7263	81.8014
			50	Malaysia	19.4		MALAYSIA	29.2	157	3	1.91083	26.1105	87.1071
							MALI	16	7	0.6	8.57143	28.3632	21.1905
							MAURITANIA	21	2	0.2	10	26.4105	25.1782
							MAURITIUS	36.3	255	7	2.7451	25.6105	82.7725
			48	Mexico	20		MEXICO	29.3	42	3	7.14286	19.8947	58.0566
							MOLDOVA	37.7	508	11	2.16535	4.22632	72.3704
			3	Mongolia	62		MONGOLIA	29.8	9	0	0	-6.95789	55.6138
							MOROCCO	29.1	55	3	5.45455	14.0526	61.5786
							MOZAMBIQUE	17	0.9	0	0	26.2579	78.9529
			20	Myanmar	31		BURMA-MYANMAR	29.2	1	0.07	7	23.3368	59.8556
							NAMIBIA	21.8	6	0	0	23.0158	59.893
			8	Nepal	44.5		NEPAL	25.3	0.5	0	0	6.00526	43.6727
			75	Netherlands	10.9		NETHERLANDS	42.8	1643	183	11.1382	6.17368	80.7588
			91	New Zealand	7.5		NEW ZEALAND	37.2	287	2	0.696864	14.0895	80.2235
							NICARAGUA	27.3	1	0.2	20	25.6895	74.6764
							NIGER	14.8	24	0.6	2.5	26.8895	19.7625
			39	Nigeria	21.4		NIGERIA	18.6	2	0.05	2.5	29.9158	42.5399
			17	North Macedonia	32.4		Macedonia	39	468	22	4.70085	5.93158	61.3218
			92	Norway	6.9		NORWAY	39.5	1243	28	2.25261	-3.52632	80.0746
							OMAN	26.2	178	0.8	0.449438	24.3158	66.2662
			2	Pakistan	65.8		PAKISTAN	22	29	0.5	1.72414	17.5421	51.4929
							Palestine		60	0.4	0.666667
							PANAMA	30.1	828	22	2.657	26.4842	79.7917
							PAPUA NEW GUINEA	24	0.2	0	0	25.5947	81.5861
							PARAGUAY	29.7	23	1	4.34783	26.2211	73.6522
			33	Peru	23.3		PERU	29.1	348	8	2.29885	20.5842	85.6411
			57	Philippines	17.6		PHILIPPINES	24.1	50	3	6	26.1842	80.5963
			53	Poland	18.7		POLAND	41.9	200	8	4	3.64211	75.3704
			86	Portugal	9.3		PORTUGAL	44.6	1774	59	3.32582	12.3526	70.4095
							QATAR	33.7	1288	2	0.15528	23.3316	55.5489
			54	Romania	18.3		ROMANIA	42.5	375	19	5.06667	4.63158	72.8283
			81	Russia	9.9		RUSSIA	40.3	168	1	0.595238	-13.2053	95.8004
			26	South Korea	24.8		SOUTH KOREA	43.2	207	4	1.93237	5.84211	62.0629
			37	Saudi Arabia	22.1		SAUDI ARABIA	30.8	168	2	1.19048	21.6895	43.7206
							SENEGAL	19.4	19	0.1	0.526316	29.4579	31.1911
			32	Serbia	23.3		SERBIA	43.4	558	11	1.97133	6.24737	68.1394
							SIERRA LEONE	19.1	2	0	0	28.5053	62.2133
			52	Singapore	19		SINGAPORE	35.6	632	2	0.316456	27.6053	85.2285
			61	Slovakia	16.1		SLOVAKIA	41.8	158	1	0.632911	2.78421	72.9138
							SLOVENIA	44.9	600	29	4.83333	5.74211	68.9035
							SOMALIA	18.5	5	0.3	6	27.7947	64.9841
			38	South Africa	21.6		SOUTH AFRICA	28	42	0.6	1.42857	22	59.9612
							SOUTH SUDAN	18.6	0.4	0	0	30.7053	40.3082
			82	Spain	9.7		SPAIN	43.9	3799	400	10.5291	9.94211	65.188
			25	Sri Lanka	25.2		SRI LANKA	33.7	11	0.3	2.72727	28	74.5023
							SUDAN	18.3	0.7	0.1	14.2857	26.9316	24.1439
			93	Sweden	6.6		SWEDEN	41.1	1181	119	10.0762	-3.31053	88.3646
			76	Switzerland	10.9		SWITZERLAND	42.7	3043	143	4.69931	2.21053	73.453
			18	Syria	32.2		SYRIA	23.5	2	0.1	5	12.9421	58.0303
			58	Taiwan	17.2		TAIWAN	42.3	17	0.3	1.76471	21	79
							TANZANIA	18.2	1	0.07	7	23.8421	78.8045
			28	Thailand	24.3		THAILAND	39	38	0.6	1.57895	27.7737	67.1065
							TOGO	20	10	0.4	4	30.3947	55.9495
							TRINIDAD AND TOBAGO	37.8	81	6	7.40741	25.7368	77.9712
							TUNISIA	32.7	66	3	4.54545	15.2632	59.5557
			43	Turkey	20.6		TURKEY	32.2	823	18	2.18712	6.24737	65.4269
			12	United Arab Emirates	38.9		UNITED ARAB EMIRATES	38.4	542	3	0.553506	23.5737	58.5472
			22	Uganda	29.1		UGANDA	15.7	1	0	0	25.0789	63.8056
			78	United Kingdom	10.5		UNITED KINGDOM	40.6	1451	190	13.0944	5.71053	84.1055
			60	Ukraine	16.6		UKRAINE	41.2	86	2	2.32558	2.84211	76.2441
							URUGUAY	35.5	142	2	1.40845	21.6	73.4034
			87	USA	9		UNITED STATES	38.5	1938	86	4.43756	3.24737	73.9214
			9	Uzbekistan	41.2		UZBEKISTAN	30.1	39	0.1	0.25641	7.52632	58.8588
							VENEZUELA	30	7	0.3	4.28571	26.5526	70.4806
			15	Vietnam	34.1		VIETNAM	31.9	3	0	0	23.0105	73.1591
							YEMEN	19.8	0.03	0	0	22	70.1519
							ZAMBIA	16.9	3	0.1	3.33333	23.3	78.7265
							ZIMBABWE	20.5	2	0.2	10	23.6737	78.1901
